# Supplementary material for: Comparison of the broncoalveolar lavage fluid proteomics between foals and adult horses
Source: PLoS One. 2023 Sep 5;18(9):e0290778. doi: 10.1371/journal.pone.0290778 (PMC10479908; doi:10.1371/journal.pone.0290778)
Supplement: S1 Table — (A) Uniprot identification, molecular function, and biological processes are included. (B) Fold change of immune related proteins of neonates compared to adults. (C) Fold change of non-immune related proteins of neonates compared to adults. (XLSX) [file pone.0290778.s003.xlsx]

## Sheet: A-Complete list BALF proteins 
UniProt Gene Name	Protein Name	ID	PEL	Molecular function	Biological process
ALB	Serum albumin	P02768	29.8616	NA	Cellular protein metabolic process {go:0044267}; cellular response to starvation {go:0009267}; high-density lipoprotein particle remodeling {go:0034375}; maintenance of mitochondrion location {go:0051659}; negative regulation of apoptotic process {go:0043066}; negative regulation of programmed cell death {go:0043069}; negative regulation of protein oligomerization {go:0032460}; platelet degranula…
IGHG1	Immunoglobulin heavy constant gamma 1	P01857	26.1113	NA	B cell receptor signaling pathway {go:0050853}; complement activation {go:0006956}; complement activation, classical pathway {go:0006958}; cytokine-mediated signaling pathway {go:0019221}; defense response to bacterium {go:0042742}; fc-gamma receptor signaling pathway involved in phagocytosis {go:0038096}; innate immune response {go:0045087}; phagocytosis, engulfment {go:0006911}; phagocytosis, r…
SCGB1A1	Uteroglobin	P11684	26.0616	Phospholipase A2 inhibitor	Embryo implantation {go:0007566}; female pregnancy {go:0007565}; negative regulation of interferon-gamma production {go:0032689}; negative regulation of interleukin-13 production {go:0032696}; negative regulation of interleukin-4 production {go:0032713}; negative regulation of interleukin-5 production {go:0032714}; negative regulation of t cell proliferation {go:0042130}; negative regulation of t…
IGLL5	Immunoglobulin lambda-like polypeptide 5	B9A064	25.0973	NA	B cell receptor signaling pathway {go:0050853}; complement activation, classical pathway {go:0006958}; defense response to bacterium {go:0042742}; innate immune response {go:0045087}; phagocytosis, engulfment {go:0006911}; phagocytosis, recognition {go:0006910}; positive regulation of b cell activation {go:0050871}
PIGR	Secretory component	P01833	24.2881	NA	Detection of chemical stimulus involved in sensory perception of bitter taste {go:0001580}; epidermal growth factor receptor signaling pathway {go:0007173}; fc receptor signaling pathway {go:0038093}; immunoglobulin transcytosis in epithelial cells mediated by polymeric immunoglobulin receptor {go:0002415}; neutrophil degranulation {go:0043312}; receptor clustering {go:0043113}; retinahomeostasis…
IGHA2	Immunoglobulin heavy constant alpha 2	P01877	24.1744	NA	Antibacterial humoral response {go:0019731}; b cell receptor signaling pathway {go:0050853}; complement activation, classical pathway {go:0006958}; defense response to bacterium {go:0042742}; glomerular filtration {go:0003094}; immune response {go:0006955}; innate immune response {go:0045087}; leukocyte migration {go:0050900}; phagocytosis, engulfment {go:0006911}; phagocytosis, recognition {go:0…
AFM	Afamin	P43652	24.0162	NA	Protein stabilization {go:0050821}; protein transport within extracellular region {go:0071693}; vitamin transport {go:0051180}
TTR	Transthyretin	P02766	23.7971	Hormone; Thyroid hormone	Cellular protein metabolic process {go:0044267}; extracellular matrix organization {go:0030198}; neutrophil degranulation {go:0043312}; purine nucleobase metabolic process {go:0006144}; retinoid metabolic process {go:0001523}; retinol metabolic process {go:0042572}; thyroid hormone transport {go:0070327}
HPR	Haptoglobin-related protein	P00739	23.7337	Serine protease homolog	Acute inflammatory response {go:0002526}; positive regulation of cell death {go:0010942}; receptor-mediated endocytosis {go:0006898}; response to organic substance {go:0010033}
SERPINC1	Antithrombin-III (ATIII)	P01008	23.4642	Heparin-binding; Protease inhibitor; Serine protease inhibitor	Acute inflammatory response to antigenic stimulus {go:0002438}; blood coagulation {go:0007596}; cellular protein metabolic process {go:0044267}; lactation {go:0007595}; negative regulation of endopeptidase activity {go:0010951}; post-translational protein modification {go:0043687}; regulation of blood coagulation, intrinsic pathway {go:2000266}; response to nutrient {go:0007584}
CES1	Liver carboxylesterase 1	P23141	23.2282	Hydrolase; Serine esterase	Angiotensin maturation {go:0002003}; cholesterol biosynthetic process {go:0006695}; cholesterol ester hydrolysis involved in cholesterol transport {go:0090122}; epithelial cell differentiation {go:0030855}; lipid catabolic process {go:0016042}; medium-chain fatty acid metabolic process {go:0051791}; response to toxic substance {go:0009636}; xenobiotic metabolic process {go:0006805}
IGKC	Immunoglobulin kappa constant	P01834	23.1348	NA	B cell receptor signaling pathway {go:0050853}; complement activation {go:0006956}; complement activation, classical pathway {go:0006958}; defense response to bacterium {go:0042742}; fc-epsilon receptor signaling pathway {go:0038095}; fc-gamma receptor signaling pathway involved in phagocytosis {go:0038096}; immune response {go:0006955}; innate immune response {go:0045087}; leukocyte migration {g…
SFTPD	Pulmonary surfactant-associated protein D (PSP-D; SP-D)	P35247	22.9794	NA	Cellular protein metabolic process {go:0044267}; defense response to bacterium {go:0042742}; developmental process {go:0032502}; induction of bacterial agglutination {go:0043152}; innate immune response {go:0045087}; lung alveolus development {go:0048286}; macrophage chemotaxis {go:0048246}; negative regulation by host of symbiont molecular function {go:0052405}; negative regulation of interleuki…
A2M	Alpha-2-macroglobulin (Alpha-2-M)	P01023	22.9025	Protease inhibitor; Serine protease inhibitor	Blood coagulation, intrinsic pathway {go:0007597}; extracellular matrix disassembly {go:0022617}; negative regulation of complement activation, lectin pathway {go:0001869}; platelet degranulation {go:0002576}; regulation of small gtpase mediated signal transduction {go:0051056}; stem cell differentiation {go:0048863}
SFTPA1	Pulmonary surfactant-associated protein A1 (PSP-A; PSPA; SP-A; SP-A1)	Q8IWL2	22.5141	NA	Cellular protein metabolic process {go:0044267}; developmental process {go:0032502}; opsonization {go:0008228}; positive regulation of phagocytosis {go:0050766}; respiratory gaseous exchange {go:0007585}; surfactant homeostasis {go:0043129}; toll-like receptor signaling pathway {go:0002224}
CP	Ceruloplasmin	P00450	22.5116	Oxidoreductase	Cellular iron ion homeostasis {go:0006879}; cellular protein metabolic process {go:0044267}; copper ion transport {go:0006825}; iron ion homeostasis {go:0055072}; iron ion transport {go:0006826}; post-translational protein modification {go:0043687}
SOD1	Superoxide dismutase [Cu-Zn]	P00441	22.406	Antioxidant; Oxidoreductase	Activation of mapk activity {go:0000187}; anterograde axonal transport {go:0008089}; auditory receptor cell stereocilium organization {go:0060088}; cell aging {go:0007569}; cellular iron ion homeostasis {go:0006879}; cellular response to atp {go:0071318}; cellular response to cadmium ion {go:0071276}; cellular response to oxidative stress {go:0034599}; cellular response to potassium ion {go:00358…
IGJ	Immunoglobulin J chain	P01591	22.3996	NA	Adaptive immune response {go:0002250}; antibacterial humoral response {go:0019731}; glomerular filtration {go:0003094}; immune response {go:0006955}; innate immune response {go:0045087}; leukocyte migration {go:0050900}; positive regulation of protein oligomerization {go:0032461}; positive regulation of respiratory burst {go:0060267}; receptor-mediated endocytosis {go:0006898}; retinahomeostasis …
AMY2B	Alpha-amylase 2B	P19961	22.3561	Glycosidase; Hydrolase	Carbohydrate metabolic process {go:0005975}
SERPINA1	Short peptide from AAT	P01009	22.2164	Protease inhibitor; Serine protease inhibitor	Acute-phase response {go:0006953}; blood coagulation {go:0007596}; cellular protein metabolic process {go:0044267}; copii vesicle coating {go:0048208}; endoplasmic reticulum to golgi vesicle-mediated transport {go:0006888}; negative regulation of endopeptidase activity {go:0010951}; neutrophil degranulation {go:0043312}; platelet degranulation {go:0002576}; post-translational protein modification…
HRG	Histidine-rich glycoprotein	P04196	22.1363	Heparin-binding	Angiogenesis {go:0001525}; antimicrobial humoral immune response mediated by antimicrobial peptide {go:0061844}; chemotaxis {go:0006935}; cytolysis in other organism {go:0051715}; defense response to fungus {go:0050832}; fibrinolysis {go:0042730}; heme transport {go:0015886}; negative regulation of angiogenesis {go:0016525}; negative regulation of blood vessel endothelial cell migration {go:00435…
ANXA1	Annexin A1	P04083	22.1006	Phospholipase A2 inhibitor	Actin cytoskeleton reorganization {go:0031532}; adaptive immune response {go:0002250}; alpha-beta t cell differentiation {go:0046632}; arachidonic acid secretion {go:0050482}; cell surface receptor signaling pathway {go:0007166}; cellular response to glucocorticoid stimulus {go:0071385}; cellular response to hydrogen peroxide {go:0070301}; cellular response to vascular endothelial growth factor s…
CLCA1	Calcium-activated chloride channel regulator 1	A8K7I4	22.0839	Hydrolase; Metalloprotease; Protease	Calcium ion transport {go:0006816}; cellular response to hypoxia {go:0071456}; ion transmembrane transport {go:0034220}
APOA1	Truncated apolipoprotein A-I	P02647	22.0636	NA	Adrenal gland development {go:0030325}; animal organ regeneration {go:0031100}; blood vessel endothelial cell migration {go:0043534}; cellular protein metabolic process {go:0044267}; cholesterol biosynthetic process {go:0006695}; cholesterol efflux {go:0033344}; cholesterol homeostasis {go:0042632}; cholesterol import {go:0070508}; cholesterol metabolic process {go:0008203}; cholesterol transport…
CFB	Complement factor B Bb fragment	P00751	22.0247	Hydrolase; Protease; Serine protease	Complement activation {go:0006956}; complement activation, alternative pathway {go:0006957}; regulation of complement activation {go:0030449}
A1BG	Alpha-1B-glycoprotein	P04217	21.9711	NA	Neutrophil degranulation {go:0043312}; platelet degranulation {go:0002576}
GC	Vitamin D-binding protein (DBP; VDB)	P02774	21.8875	Actin-binding	Vitamin d metabolic process {go:0042359}; vitamin transport {go:0051180}
HPX	Hemopexin	P02790	21.7359	NA	Cellular iron ion homeostasis {go:0006879}; heme metabolic process {go:0042168}; heme transport {go:0015886}; hemoglobin metabolic process {go:0020027}; positive regulation of humoral immune response mediated by circulating immunoglobulin {go:0002925}; positive regulation of immunoglobulin production {go:0002639}; positive regulation of interferon-gamma-mediated signaling pathway {go:0060335}; po…
ALDH1A1	Retinal dehydrogenase 1 (RALDH 1; RalDH1)	P00352	21.7135	Oxidoreductase	Cellular aldehyde metabolic process {go:0006081}; ethanol oxidation {go:0006069}; fructose catabolic process to hydroxyacetone phosphate and glyceraldehyde-3-phosphate {go:0061624}; negative regulation of cold-induced thermogenesis {go:0120163}; oxidation-reduction process {go:0055114}; retinoid metabolic process {go:0001523}; retinol metabolic process {go:0042572}
GSN	Gelsolin	P06396	21.6877	Actin capping; Actin-binding	Actin filament capping {go:0051693}; actin filament polymerization {go:0030041}; actin filament reorganization {go:0090527}; actin filament severing {go:0051014}; actin nucleation {go:0045010}; aging {go:0007568}; amyloid fibril formation {go:1990000}; barbed-end actin filament capping {go:0051016}; cellular protein metabolic process {go:0044267}; cellular response to cadmium ion {go:0071276}; ce…
APOE	Apolipoprotein E (Apo-E)	P02649	21.6427	Heparin-binding	Ampa glutamate receptor clustering {go:0097113}; amyloid precursor protein metabolic process {go:0042982}; artery morphogenesis {go:0048844}; cellular calcium ion homeostasis {go:0006874}; cellular protein metabolic process {go:0044267}; cgmp-mediated signaling {go:0019934}; cholesterol biosynthetic process {go:0006695}; cholesterol catabolic process {go:0006707}; cholesterol efflux {go:0033344};…
HBB	Spinorphin	P68871	21.4023	Hypotensive agent; Vasoactive	Bicarbonate transport {go:0015701}; blood coagulation {go:0007596}; cellular oxidant detoxification {go:0098869}; hydrogen peroxide catabolic process {go:0042744}; neutrophil degranulation {go:0043312}; nitric oxide transport {go:0030185}; oxygen transport {go:0015671}; platelet aggregation {go:0070527}; positive regulation of cell death {go:0010942}; positive regulation of nitric oxide biosynthe…
FN1	Ugl-Y3	P02751	21.2959	Heparin-binding	Acute-phase response {go:0006953}; angiogenesis {go:0001525}; calcium-independent cell-matrix adhesion {go:0007161}; cell adhesion {go:0007155}; cell-substrate junction assembly {go:0007044}; cellular protein metabolic process {go:0044267}; cytokine-mediated signaling pathway {go:0019221}; endodermal cell differentiation {go:0035987}; extracellular matrix organization {go:0030198}; integrin activ…
C3	Complement C3c alpha' chain fragment 2	P01024	21.2111	NA	Amyloid-beta clearance {go:0097242}; cell surface receptor signaling pathway involved in cell-cell signaling {go:1905114}; cellular protein metabolic process {go:0044267}; complement activation {go:0006956}; complement activation, alternative pathway {go:0006957}; complement activation, classical pathway {go:0006958}; complement-dependent cytotoxicity {go:0097278}; complement-mediated synapse pru…
SCGB1D2	Secretoglobin family 1D member 2	O95969	21.1915	NA	NA
HSPA8	Heat shock cognate 71 kDa protein	P11142	21.1235	Chaperone; Repressor	ATP metabolic process {go:0046034}; axo-dendritic transport {go:0008088}; cellular response to heat {go:0034605}; cellular response to starvation {go:0009267}; cellular response to unfolded protein {go:0034620}; chaperone cofactor-dependent protein refolding {go:0051085}; chaperone-mediated autophagy {go:0061684}; chaperone-mediated autophagy translocation complex disassembly {go:1904764}; chaper…
FTH1	Ferritin heavy chain, N-terminally processed	P02794	21.1128	Oxidoreductase	Cellular iron ion homeostasis {go:0006879}; immune response {go:0006955}; intracellular sequestering of iron ion {go:0006880}; iron ion transport {go:0006826}; negative regulation of cell population proliferation {go:0008285}; negative regulation of fibroblast proliferation {go:0048147}; neutrophil degranulation {go:0043312}
ANXA2	Annexin A2	P07355	21.0506	RNA-binding	Angiogenesis {go:0001525}; biomineral tissue development {go:0031214}; body fluid secretion {go:0007589}; catabolism by host of symbiont protein {go:0052362}; collagen fibril organization {go:0030199}; endocardial cell differentiation {go:0060956}; fibrinolysis {go:0042730}; growth plate cartilage development {go:0003417}; interleukin-12-mediated signaling pathway {go:0035722}; membrane raft asse…
AHSG	Alpha-2-HS-glycoprotein chain B	P02765	21.0435	NA	Acute-phase response {go:0006953}; cellular protein metabolic process {go:0044267}; negative regulation of bone mineralization {go:0030502}; negative regulation of endopeptidase activity {go:0010951}; negative regulation of insulin receptor signaling pathway {go:0046627}; neutrophil degranulation {go:0043312}; pinocytosis {go:0006907}; platelet degranulation {go:0002576}; positive regulation of p…
PRDX6	Peroxiredoxin-6	P30041	21.0207	Antioxidant; Hydrolase; MultifunctioNAl enzyme; Oxidoreductase; Peroxidase	Cell redox homeostasis {go:0045454}; cellular oxidant detoxification {go:0098869}; cellular response to oxidative stress {go:0034599}; glycerophospholipid catabolic process {go:0046475}; hydrogen peroxide catabolic process {go:0042744}; neutrophil degranulation {go:0043312}; positive regulation of mrnasplicing, via spliceosome {go:0048026}; response to oxidative stress {go:0006979}
ANXA5	Annexin A5	P08758	21.0123	NA	Blood coagulation {go:0007596}; cellular response to gonadotropin-releasing hormone {go:0097211}; cellular response to lead ion {go:0071284}; negative regulation of apoptotic process {go:0043066}; negative regulation of blood coagulation {go:0030195}; negative regulation of prolactin secretion {go:1902721}; negative regulation of sequestering of calcium ion {go:0051283}; platelet degranulation {g…
TF	Serotransferrin (Transferrin)	P02787	21.0086	NA	Cellular iron ion homeostasis {go:0006879}; cellular protein metabolic process {go:0044267}; cellular response to iron ion {go:0071281}; iron ion homeostasis {go:0055072}; membrane organization {go:0061024}; platelet degranulation {go:0002576}; positive regulation of receptor-mediated endocytosis {go:0048260}; post-translational protein modification {go:0043687}; regulation of iron ion transport …
C4A	Complement C4 gamma chain	P0C0L4	20.981	Blood group antigen	Cellular protein metabolic process {go:0044267}; complement activation {go:0006956}; complement activation, classical pathway {go:0006958}; inflammatory response {go:0006954}; innate immune response {go:0045087}; positive regulation of apoptotic cell clearance {go:2000427}; post-translational protein modification {go:0043687}; regulation of complement activation {go:0030449}
FGG	Fibrinogen gamma chain	P02679	20.8834	NA	Blood coagulation {go:0007596}; blood coagulation, fibrin clot formation {go:0072378}; cell-matrix adhesion {go:0007160}; cellular protein metabolic process {go:0044267}; cellular protein-containing complex assembly {go:0034622}; cellular response to interleukin-1 {go:0071347}; cellular response to interleukin-6 {go:0071354}; extracellular matrix organization {go:0030198}; fibrinolysis {go:004273…
VMO1	Vitelline membrane outer layer protein 1 homolog	Q7Z5L0	20.8446	NA	NA
IGHM	Immunoglobulin heavy constant mu	P01871	20.8243	NA	Adaptive immune response {go:0002250}; antibacterial humoral response {go:0019731}; b cell receptor signaling pathway {go:0050853}; complement activation, classical pathway {go:0006958}; defense response to bacterium {go:0042742}; defense response to gram-negative bacterium {go:0050829}; innate immune response {go:0045087}; leukocyte migration {go:0050900}; phagocytosis, engulfment {go:0006911}; …
SELENBP1	Methanethiol oxidase (MTO)	Q13228	20.8179	Oxidoreductase	Protein transport {go:0015031}
PLG	Plasmin light chain B	P00747	20.8133	Hydrolase; Protease; Serine protease	Blood coagulation {go:0007596}; cellular protein metabolic process {go:0044267}; extracellular matrix disassembly {go:0022617}; fibrinolysis {go:0042730}; interaction with symbiont {go:0051702}; interaction with symbiont via secreted substance involved in symbiotic interaction {go:0052213}; modification by host of symbiont morphology or physiology via secreted substance {go:0052182}; negative reg…
FGA	Fibrinogen alpha chain	P02671	20.787	NA	Adaptive immune response {go:0002250}; blood coagulation {go:0007596}; blood coagulation, common pathway {go:0072377}; blood coagulation, fibrin clot formation {go:0072378}; cell-matrix adhesion {go:0007160}; cellular protein metabolic process {go:0044267}; cellular protein-containing complex assembly {go:0034622}; extracellular matrix organization {go:0030198}; fibrinolysis {go:0042730}; inducti…
FETUB	Fetuin-B	Q9UGM5	20.7621	Metalloenzyme inhibitor; Metalloprotease inhibitor; Protease inhibitor	Binding of sperm to zonapellucida {go:0007339}; negative regulation of endopeptidase activity {go:0010951}; single fertilization {go:0007338}
GSTO1	Glutathione S-transferase omega-1 (GSTO-1)	P78417	20.7465	Oxidoreductase; Transferase	Cellular response to arsenic-containing substance {go:0071243}; glutathione derivative biosynthetic process {go:1901687}; interleukin-12-mediated signaling pathway {go:0035722}; l-ascorbic acid metabolic process {go:0019852}; methylation {go:0032259}; negative regulation of ryanodine-sensitive calcium-release channel activity {go:0060315}; oxidation-reduction process {go:0055114}; positive regula…
LCN2	Neutrophil gelatinase-associated lipocalin (NGAL)	P80188	20.64	NA	Antimicrobial humoral response {go:0019730}; cellular iron ion homeostasis {go:0006879}; cellular response to hydrogen peroxide {go:0070301}; cellular response to interleukin-1 {go:0071347}; cellular response to lipopolysaccharide {go:0071222}; cellular response to nutrient levels {go:0031669}; cellular response to tumor necrosis factor {go:0071356}; cytokine-mediated signaling pathway {go:001922…
SERPINF1	Pigment epithelium-derived factor (PEDF)	P36955	20.6325	NA	Aging {go:0007568}; cellular response to cobalt ion {go:0071279}; cellular response to dexamethasone stimulus {go:0071549}; cellular response to glucose stimulus {go:0071333}; cellular response to retinoic acid {go:0071300}; kidney development {go:0001822}; negative regulation of angiogenesis {go:0016525}; negative regulation of endopeptidase activity {go:0010951}; negative regulation of endothel…
C4BPA	C4b-binding protein alpha chain (C4bp)	P04003	20.561	NA	Complement activation, classical pathway {go:0006958}; innate immune response {go:0045087}; negative regulation of complement activation, classical pathway {go:0045959}; positive regulation of protein catabolic process {go:0045732}; regulation of complement activation {go:0030449}; regulation of opsonization {go:1903027}
AGT	Angiotensin 1-4	P01019	20.5477	Vasoactive; Vasoconstrictor	Activation of phospholipase c activity {go:0007202}; aging {go:0007568}; angiotensin-activated signaling pathway {go:0038166}; angiotensin-mediated drinking behavior {go:0003051}; artery smooth muscle contraction {go:0014824}; associative learning {go:0008306}; blood vessel remodeling {go:0001974}; cell growth involved in cardiac muscle cell development {go:0061049}; cell surface receptor signali…
ANXA3	Annexin A3	P12429	20.5314	Phospholipase A2 inhibitor	Animal organ regeneration {go:0031100}; defense response to bacterium {go:0042742}; hippocampus development {go:0021766}; homophilic cell adhesion via plasma membrane adhesion molecules {go:0007156}; neutrophil degranulation {go:0043312}; phagocytosis {go:0006909}; positive regulation of angiogenesis {go:0045766}; positive regulation of dnametabolic process {go:0051054}; positive regulation of dn…
UBC	Ubiquitin	P0CG48	20.5114	NA	Activation of mapk activity {go:0000187}; anaphase-promoting complex-dependent catabolic process {go:0031145}; cellular protein metabolic process {go:0044267}; cytokine-mediated signaling pathway {go:0019221}; dnadamage response, detection of dnadamage {go:0042769}; endosomal transport {go:0016197}; error-free translesion synthesis {go:0070987}; error-prone translesion synthesis {go:0042276}; glo…
FCGBP	IgGFc-binding protein	Q9Y6R7	20.5078	NA	NA
C5	Complement C5 alpha' chain	P01031	20.4993	NA	Activation of mapk activity {go:0000187}; cell surface receptor signaling pathway {go:0007166}; chemotaxis {go:0006935}; complement activation, alternative pathway {go:0006957}; complement activation, classical pathway {go:0006958}; cytolysis {go:0019835}; g protein-coupled receptor signaling pathway {go:0007186}; in utero embryonic development {go:0001701}; inflammatory response {go:0006954}; ne…
F2	Thrombin heavy chain	P00734	20.4844	Hydrolase; Protease; Serine protease	Acute-phase response {go:0006953}; antimicrobial humoral immune response mediated by antimicrobial peptide {go:0061844}; blood coagulation {go:0007596}; blood coagulation, intrinsic pathway {go:0007597}; cell surface receptor signaling pathway {go:0007166}; cellular protein metabolic process {go:0044267}; cytolysis by host of symbiont cells {go:0051838}; endoplasmic reticulum to golgi vesicle-med…
LCP1	Plastin-2	P13796	20.4038	Actin-binding	Actin filament bundle assembly {go:0051017}; actin filament network formation {go:0051639}; animal organ regeneration {go:0031100}; cell migration {go:0016477}; extracellular matrix disassembly {go:0022617}; interleukin-12-mediated signaling pathway {go:0035722}; positive regulation of podosome assembly {go:0071803}; protein kinase a signaling {go:0010737}; regulation of intracellular protein tra…
PRDX1	Peroxiredoxin-1	Q06830	20.3957	Antioxidant; Oxidoreductase; Peroxidase	Cell population proliferation {go:0008283}; cell redox homeostasis {go:0045454}; cellular response to oxidative stress {go:0034599}; erythrocyte homeostasis {go:0034101}; hydrogen peroxide catabolic process {go:0042744}; leukocyte activation {go:0045321}; natural killer cell activation {go:0030101}; natural killer cell mediated cytotoxicity {go:0042267}; regulation of nik/nf-kappab signaling {go:…
DSP	Desmoplakin (DP)	P15924	20.3954	NA	Adherens junction organization {go:0034332}; bundle of his cell-purkinje myocyte adhesion involved in cell communication {go:0086073}; cell-cell adhesion {go:0098609}; cornification {go:0070268}; desmosome organization {go:0002934}; epidermis development {go:0008544}; intermediate filament cytoskeleton organization {go:0045104}; intermediate filament organization {go:0045109}; keratinization {go:…
KNG1	Low molecular weight growth-promoting factor	P01042	20.3673	Protease inhibitor; Thiol protease inhibitor; Vasoactive; Vasodilator	Antimicrobial humoral immune response mediated by antimicrobial peptide {go:0061844}; blood coagulation, intrinsic pathway {go:0007597}; cellular protein metabolic process {go:0044267}; g protein-coupled receptor signaling pathway {go:0007186}; inflammatory response {go:0006954}; killing of cells of other organism {go:0031640}; negative regulation of blood coagulation {go:0030195}; negative regul…
ACTB	Actin, cytoplasmic 1, N-terminally processed	P60709	20.342	NA	ATP-dependent chromatin remodeling {go:0043044}; axonogenesis {go:0007409}; cell junction assembly {go:0034329}; cell motility {go:0048870}; cellular response to cytochalasin b {go:0072749}; ephrin receptor signaling pathway {go:0048013}; fc-gamma receptor signaling pathway involved in phagocytosis {go:0038096}; membrane organization {go:0061024}; negative regulation of protein binding {go:003209…
CD109	CD109 antigen	Q6YHK3	20.2626	Protease inhibitor; Serine protease inhibitor	Hair follicle development {go:0001942}; negative regulation of keratinocyte proliferation {go:0010839}; negative regulation of protein phosphorylation {go:0001933}; negative regulation of transforming growth factor beta receptor signaling pathway {go:0030512}; negative regulation of wound healing {go:0061045}; osteoclast fusion {go:0072675}; platelet degranulation {go:0002576}; regulation of kera…
EZR	Ezrin	P15311	20.165	NA	Actin cytoskeleton reorganization {go:0031532}; actin filament bundle assembly {go:0051017}; astral microtubule organization {go:0030953}; axon guidance {go:0007411}; cellular protein-containing complex localization {go:0034629}; cellular response to camp {go:0071320}; cortical microtubule organization {go:0043622}; cytoskeletal anchoring at plasma membrane {go:0007016}; establishment of centroso…
MSN	Moesin	P26038	20.1576	NA	Cellular response to testosterone stimulus {go:0071394}; establishment of endothelial barrier {go:0061028}; establishment of epithelial cell apical/basal polarity {go:0045198}; gland morphogenesis {go:0022612}; immunological synapse formation {go:0001771}; interleukin-12-mediated signaling pathway {go:0035722}; leukocyte cell-cell adhesion {go:0007159}; leukocyte migration {go:0050900}; membrane …
TPPP3	Tubulin polymerization-promoting protein family member 3	Q9BW30	20.1527	NA	Microtubule bundle formation {go:0001578}; microtubule polymerization {go:0046785}; positive regulation of protein polymerization {go:0032273}
CLU	Clusterin alpha chain	P10909	20.133	Chaperone	Antimicrobial humoral response {go:0019730}; cell morphogenesis {go:0000902}; central nervous system myelin maintenance {go:0032286}; chaperone-mediated protein complex assembly {go:0051131}; chaperone-mediated protein folding {go:0061077}; chaperone-mediated protein transport involved in chaperone-mediated autophagy {go:0061741}; complement activation {go:0006956}; complement activation, classic…
AHNAK	Neuroblast differentiation-associated protein AHNAK	Q09666	20.1326	NA	Protein complex oligomerization {go:0051259}; regulation of rnasplicing {go:0043484}; regulation of voltage-gated calcium channel activity {go:1901385}
APOA4	Apolipoprotein A-IV (Apo-AIV; ApoA-IV)	P06727	20.1152	NA	Cellular protein metabolic process {go:0044267}; cholesterol biosynthetic process {go:0006695}; cholesterol efflux {go:0033344}; cholesterol homeostasis {go:0042632}; cholesterol metabolic process {go:0008203}; chylomicron assembly {go:0034378}; chylomicron remodeling {go:0034371}; high-density lipoprotein particle assembly {go:0034380}; high-density lipoprotein particle remodeling {go:0034375}; …
SERPING1	Plasma protease C1 inhibitor (C1 Inh; C1Inh)	P05155	20.1101	Protease inhibitor; Serine protease inhibitor	Aging {go:0007568}; blood circulation {go:0008015}; blood coagulation, intrinsic pathway {go:0007597}; complement activation, classical pathway {go:0006958}; fibrinolysis {go:0042730}; innate immune response {go:0045087}; negative regulation of complement activation, lectin pathway {go:0001869}; negative regulation of endopeptidase activity {go:0010951}; platelet degranulation {go:0002576}; regul…
SEC14L3	SEC14-like protein 3	Q9UDX4	20.1029	NA	NA
LCN9	Epididymal-specific lipocalin-9	Q8WX39	20.0415	NA	NA
B2M	Beta-2-microglobulin form pI 5.3	P61769	20.041	NA	Antibacterial humoral response {go:0019731}; antigen processing and presentation of endogenous peptide antigen via mhc class i {go:0019885}; antigen processing and presentation of exogenous peptide antigen via mhc class i, tap-dependent {go:0002479}; antigen processing and presentation of exogenous peptide antigen via mhc class i, tap-independent {go:0002480}; antigen processing and presentation …
ITIH4	35 kDa inter-alpha-trypsin inhibitor heavy chain H4	Q14624	20.0185	Protease inhibitor; Serine protease inhibitor	Acute-phase response {go:0006953}; hyaluronan metabolic process {go:0030212}; platelet degranulation {go:0002576}; response to cytokine {go:0034097}
AKR1A1	Aldo-keto reductase family 1 member A1	P14550	19.9818	Oxidoreductase	Aldehyde catabolic process {go:0046185}; cellular aldehyde metabolic process {go:0006081}; cellular detoxification of aldehyde {go:0110095}; d-glucuronate catabolic process {go:0042840}; daunorubicin metabolic process {go:0044597}; doxorubicin metabolic process {go:0044598}; glucose metabolic process {go:0006006}; glucuronate catabolic process to xylulose 5-phosphate {go:0019640}; glutathione der…
FTL	Ferritin light chain (Ferritin L subunit)	P02792	19.9673	NA	Cellular iron ion homeostasis {go:0006879}; intracellular sequestering of iron ion {go:0006880}; iron ion homeostasis {go:0055072}; iron ion transport {go:0006826}; neutrophil degranulation {go:0043312}
VNN3	Vascular non-inflammatory molecule 3 (Vanin-3)	Q9NY84	19.964	Hydrolase	Pantothenate metabolic process {go:0015939}
ENO1	Alpha-enolase	P06733	19.9181	DNA-binding; Lyase; Repressor	Canonical glycolysis {go:0061621}; gluconeogenesis {go:0006094}; negative regulation of cell growth {go:0030308}; negative regulation of hypoxia-induced intrinsic apoptotic signaling pathway {go:1903298}; negative regulation of transcription by rnapolymerase ii {go:0000122}; negative regulation of transcription, dna-templated {go:0045892}; positive regulation of atp biosynthetic process {go:20011…
CTSH	Cathepsin H light chain	P09668	19.8919	Hydrolase; Protease; Thiol protease	Adaptive immune response {go:0002250}; antigen processing and presentation {go:0019882}; bradykinin catabolic process {go:0010815}; cellular protein metabolic process {go:0044267}; cellular response to thyroid hormone stimulus {go:0097067}; dichotomous subdivision of terminal units involved in lung branching {go:0060448}; erk1 and erk2 cascade {go:0070371}; immune response-regulating signaling pa…
SERPINA3	Alpha-1-antichymotrypsin His-Pro-less	P01011	19.8592	Protease inhibitor; Serine protease inhibitor	Acute-phase response {go:0006953}; inflammatory response {go:0006954}; maintenance of gastrointestinal epithelium {go:0030277}; negative regulation of endopeptidase activity {go:0010951}; neutrophil degranulation {go:0043312}; platelet degranulation {go:0002576}; regulation of lipid metabolic process {go:0019216}
CALM3	Calmodulin-3	P0DP25	19.8557	NA	Activation of adenylate cyclase activity {go:0007190}; detection of calcium ion {go:0005513}; establishment of protein localization to mitochondrial membrane {go:0090151}; g protein-coupled receptor signaling pathway {go:0007186}; g2/m transition of mitotic cell cycle {go:0000086}; negative regulation of peptidyl-threonine phosphorylation {go:0010801}; negative regulation of ryanodine-sensitive c…
ITIH2	Inter-alpha-trypsin inhibitor heavy chain H2 (ITI heavy chain H2; ITI-HC2; Inter-alpha-inhibitor heavy chain 2)	P19823	19.8373	Protease inhibitor; Serine protease inhibitor	Cellular protein metabolic process {go:0044267}; hyaluronan metabolic process {go:0030212}; post-translational protein modification {go:0043687}
CDH1	E-Cad/CTF3	P12830	19.829	NA	Adherens junction organization {go:0034332}; calcium-dependent cell-cell adhesion via plasma membrane cell adhesion molecules {go:0016339}; cell morphogenesis {go:0000902}; cell-cell adhesion {go:0098609}; cell-cell adhesion mediated by cadherin {go:0044331}; cell-cell junction assembly {go:0007043}; cellular response to indole-3-methanol {go:0071681}; cellular response to lithium ion {go:0071285…
ITIH1	Inter-alpha-trypsin inhibitor heavy chain H1 (ITI heavy chain H1; ITI-HC1; Inter-alpha-inhibitor heavy chain 1)	P19827	19.7858	Protease inhibitor; Serine protease inhibitor	Hyaluronan metabolic process {go:0030212}
ORM2	Alpha-1-acid glycoprotein 2 (AGP 2)	P19652	19.7734	NA	Acute-phase response {go:0006953}; neutrophil degranulation {go:0043312}; platelet degranulation {go:0002576}; positive regulation of interleukin-1 beta secretion {go:0050718}; positive regulation of interleukin-1 secretion {go:0050716}; positive regulation of tumor necrosis factor secretion {go:1904469}; regulation of immune system process {go:0002682}
ICAM1	Intercellular adhesion molecule 1 (ICAM-1)	P05362	19.7682	Host cell receptor for virus entry; Receptor	Acute inflammatory response to antigenic stimulus {go:0002438}; adhesion of symbiont to host {go:0044406}; cell adhesion {go:0007155}; cell adhesion mediated by integrin {go:0033627}; cell aging {go:0007569}; cellular response to alkaloid {go:0071312}; cellular response to amyloid-beta {go:1904646}; cellular response to dexamethasone stimulus {go:0071549}; cellular response to glucose stimulus {g…
GSTP1	Glutathione S-transferase P	P09211	19.7648	Transferase	Animal organ regeneration {go:0031100}; cellular response to cell-matrix adhesion {go:0071460}; cellular response to epidermal growth factor stimulus {go:0071364}; cellular response to glucocorticoid stimulus {go:0071385}; cellular response to insulin stimulus {go:0032869}; cellular response to lipopolysaccharide {go:0071222}; cellular response to oxidative stress {go:0034599}; central nervous sy…
FGB	Fibrinogen beta chain	P02675	19.7648	NA	Adaptive immune response {go:0002250}; blood coagulation {go:0007596}; blood coagulation, fibrin clot formation {go:0072378}; cell-matrix adhesion {go:0007160}; cellular protein-containing complex assembly {go:0034622}; cellular response to interleukin-1 {go:0071347}; cellular response to leptin stimulus {go:0044320}; extracellular matrix organization {go:0030198}; fibrinolysis {go:0042730}; indu…
NPC2	NPC intracellular cholesterol transporter 2	P61916	19.7528	NA	Cholesterol efflux {go:0033344}; cholesterol homeostasis {go:0042632}; cholesterol metabolic process {go:0008203}; cholesterol transport {go:0030301}; glycolipid transport {go:0046836}; intracellular cholesterol transport {go:0032367}; intracellular sterol transport {go:0032366}; low-density lipoprotein particle clearance {go:0034383}; neutrophil degranulation {go:0043312}; phospholipid transport…
ALDOA	Fructose-bisphosphate aldolase A	P04075	19.7327	Lyase	Actin filament organization {go:0007015}; atp biosynthetic process {go:0006754}; binding of sperm to zonapellucida {go:0007339}; canonical glycolysis {go:0061621}; fructose 1,6-bisphosphate metabolic process {go:0030388}; fructose metabolic process {go:0006000}; gluconeogenesis {go:0006094}; glycolytic process {go:0006096}; muscle cell cellular homeostasis {go:0046716}; neutrophil degranulation {…
C7	Complement component C7	P10643	19.7285	NA	Cellular sodium ion homeostasis {go:0006883}; complement activation {go:0006956}; complement activation, alternative pathway {go:0006957}; complement activation, classical pathway {go:0006958}; cytolysis {go:0019835}; regulation of complement activation {go:0030449}
PEBP1	Hippocampal cholinergic neurostimulating peptide	P30086	19.7155	Protease inhibitor; Serine protease inhibitor	Mapk cascade {go:0000165}; negative regulation of mapk cascade {go:0043409}
HSP90AA1	Heat shock protein HSP 90-alpha	P07900	19.703	Chaperone	Axon extension {go:0048675}; cellular response to heat {go:0034605}; central nervous system neuron axonogenesis {go:0021955}; chaperone-mediated autophagy {go:0061684}; chaperone-mediated protein complex assembly {go:0051131}; ciliary basal body-plasma membrane docking {go:0097711}; cofactor metabolic process {go:0051186}; cytokine-mediated signaling pathway {go:0019221}; erbb2 signaling pathway …
SFTPB	Pulmonary surfactant-associated protein B (SP-B)	P07988	19.7026	NA	Animal organ morphogenesis {go:0009887}; cellular protein metabolic process {go:0044267}; respiratory gaseous exchange {go:0007585}; sphingolipid metabolic process {go:0006665}
YWHAE	14-3-3 protein epsilon (14-3-3E)	P62258	19.6721	NA	Cellular response to heat {go:0034605}; cerebral cortex development {go:0021987}; ciliary basal body-plasma membrane docking {go:0097711}; g2/m transition of mitotic cell cycle {go:0000086}; hippo signaling {go:0035329}; hippocampus development {go:0021766}; intracellular signal transduction {go:0035556}; mapk cascade {go:0000165}; membrane organization {go:0061024}; membrane repolarization durin…
LRG1	Leucine-rich alpha-2-glycoprotein (LRG)	P02750	19.6711	NA	Brown fat cell differentiation {go:0050873}; neutrophil degranulation {go:0043312}; positive regulation of angiogenesis {go:0045766}; positive regulation of endothelial cell proliferation {go:0001938}; positive regulation of transforming growth factor beta receptor signaling pathway {go:0030511}; response to bacterium {go:0009617}
CFL1	Cofilin-1	P23528	19.6661	Actin-binding	Actin cytoskeleton organization {go:0030036}; actin filament depolymerization {go:0030042}; actin filament fragmentation {go:0030043}; cytoskeleton organization {go:0007010}; establishment of cell polarity {go:0030010}; interleukin-12-mediated signaling pathway {go:0035722}; mitotic cytokinesis {go:0000281}; negative regulation of apoptotic process {go:0043066}; neural crest cell migration {go:00…
VNN1	Pantetheinase	O95497	19.6584	Hydrolase	Acute inflammatory response {go:0002526}; cell-cell adhesion {go:0098609}; chronic inflammatory response {go:0002544}; inflammatory response {go:0006954}; innate immune response {go:0045087}; negative regulation of oxidative stress-induced intrinsic apoptotic signaling pathway {go:1902176}; neutrophil degranulation {go:0043312}; pantothenate metabolic process {go:0015939}; positive regulation of …
C2	Complement C2a fragment	P06681	19.5872	Hydrolase; Protease; Serine protease	Complement activation {go:0006956}; complement activation, classical pathway {go:0006958}; innate immune response {go:0045087}; positive regulation of apoptotic cell clearance {go:2000427}; regulation of complement activation {go:0030449}; response to nutrient {go:0007584}
BCAM	Basal cell adhesion molecule	P50895	19.5658	Blood group antigen; Receptor	Cell adhesion {go:0007155}; cell-matrix adhesion {go:0007160}; signal transduction {go:0007165}
APOH	Beta-2-glycoprotein 1	P02749	19.5543	Heparin-binding	Blood coagulation, intrinsic pathway {go:0007597}; negative regulation of angiogenesis {go:0016525}; negative regulation of blood coagulation {go:0030195}; negative regulation of endothelial cell migration {go:0010596}; negative regulation of endothelial cell proliferation {go:0001937}; negative regulation of fibrinolysis {go:0051918}; negative regulation of myeloid cell apoptotic process {go:003…
AZGP1	Zinc-alpha-2-glycoprotein (Zn-alpha-2-GP; Zn-alpha-2-glycoprotein)	P25311	19.5541	NA	Cell adhesion {go:0007155}; detection of chemical stimulus involved in sensory perception of bitter taste {go:0001580}; immune response {go:0006955}; negative regulation of cell population proliferation {go:0008285}; retinahomeostasis {go:0001895}; transmembrane transport {go:0055085}
CFH	Complement factor H	P08603	19.5492	NA	Complement activation {go:0006956}; complement activation, alternative pathway {go:0006957}; regulation of complement activation {go:0030449}; regulation of complement-dependent cytotoxicity {go:1903659}; viral process {go:0016032}
CAPS	Calcyphosin	Q13938	19.5265	NA	Intracellular signal transduction {go:0035556}
IGLV1-40	Immunoglobulin lambda variable 1-40	P01703	19.5164	NA	Complement activation {go:0006956}; complement activation, classical pathway {go:0006958}; fc-epsilon receptor signaling pathway {go:0038095}; fc-gamma receptor signaling pathway involved in phagocytosis {go:0038096}; immune response {go:0006955}; immunoglobulin production {go:0002377}; leukocyte migration {go:0050900}; receptor-mediated endocytosis {go:0006898}; regulation of complement activati…
GAPDH	Glyceraldehyde-3-phosphate dehydrogenase (GAPDH)	P04406	19.4017	Oxidoreductase; Transferase	Antimicrobial humoral immune response mediated by antimicrobial peptide {go:0061844}; canonical glycolysis {go:0061621}; cellular response to interferon-gamma {go:0071346}; defense response to fungus {go:0050832}; gluconeogenesis {go:0006094}; glycolytic process {go:0006096}; killing by host of symbiont cells {go:0051873}; killing of cells of other organism {go:0031640}; microtubule cytoskeleton …
TMSB4X	Hematopoietic system regulatory peptide	P62328	19.3934	Actin-binding	Actin filament organization {go:0007015}; cytoplasmic sequestering of nf-kappab {go:0007253}; negative regulation of interleukin-8 secretion {go:2000483}; negative regulation of nf-kappab transcription factor activity {go:0032088}; negative regulation of nik/nf-kappab signaling {go:1901223}; negative regulation of rnapolymerase ii regulatory region sequence-specific dnabinding {go:1903026}; plate…
SCIN	Adseverin	Q9Y6U3	19.3851	Actin capping; Actin-binding	Actin filament capping {go:0051693}; actin filament severing {go:0051014}; actin nucleation {go:0045010}; calcium ion regulated exocytosis {go:0017156}; negative regulation of cell population proliferation {go:0008285}; positive regulation of actin nucleation {go:0051127}; positive regulation of apoptotic process {go:0043065}; positive regulation of megakaryocyte differentiation {go:0045654}; pos…
IDH1	Isocitrate dehydrogenase [NADP] cytoplasmic (IDH)	O75874	19.3819	Oxidoreductase	2-oxoglutarate metabolic process {go:0006103}; female gonad development {go:0008585}; glutathione metabolic process {go:0006749}; glyoxylate cycle {go:0006097}; isocitrate metabolic process {go:0006102}; nadp metabolic process {go:0006739}; nadph regeneration {go:0006740}; neutrophil degranulation {go:0043312}; protein targeting to peroxisome {go:0006625}; regulation of phospholipid biosynthetic …
SERPINB1	Leukocyte elastase inhibitor (LEI)	P30740	19.3644	Protease inhibitor; Serine protease inhibitor	Negative regulation of endopeptidase activity {go:0010951}; negative regulation of interleukin-1 beta secretion {go:0050713}; neutrophil degranulation {go:0043312}; type b pancreatic cell proliferation {go:0044342}
TKT	Transketolase (TK)	P29401	19.3616	Transferase	Glyceraldehyde-3-phosphate biosynthetic process {go:0046166}; pentose-phosphate shunt {go:0006098}; pentose-phosphate shunt, non-oxidative branch {go:0009052}; regulation of growth {go:0040008}; xylulose biosynthetic process {go:0005999}
TPM4	Tropomyosin alpha-4 chain	P67936	19.3602	Actin-binding; Muscle protein	Actin filament organization {go:0007015}; muscle contraction {go:0006936}; muscle filament sliding {go:0030049}; osteoblast differentiation {go:0001649}
PFN1	Profilin-1	P07737	19.3541	Actin-binding	Actin cytoskeleton organization {go:0030036}; modification of postsynaptic actin cytoskeleton {go:0098885}; negative regulation of actin filament bundle assembly {go:0032232}; negative regulation of actin filament polymerization {go:0030837}; negative regulation of stress fiber assembly {go:0051497}; neural tube closure {go:0001843}; positive regulation of actin filament bundle assembly {go:00322…
CD14	Monocyte differentiation antigen CD14, membrane-bound form	P08571	19.3277	NA	Apoptotic process {go:0006915}; apoptotic signaling pathway {go:0097190}; cell surface receptor signaling pathway {go:0007166}; cellular response to diacyl bacterial lipopeptide {go:0071726}; cellular response to lipopolysaccharide {go:0071222}; cellular response to lipoteichoic acid {go:0071223}; cellular response to molecule of bacterial origin {go:0071219}; cellular response to triacyl bacteri…
P4HB	Protein disulfide-isomerase (PDI)	P07237	19.3185	Chaperone; Isomerase	Cell redox homeostasis {go:0045454}; cellular protein metabolic process {go:0044267}; cellular response to hypoxia {go:0071456}; cellular response to interleukin-7 {go:0098761}; chylomicron assembly {go:0034378}; interleukin-12-mediated signaling pathway {go:0035722}; interleukin-23-mediated signaling pathway {go:0038155}; peptidyl-proline hydroxylation to 4-hydroxy-l-proline {go:0018401}; positi…
TXN	Thioredoxin (Trx)	P10599	19.2992	Activator	Activation of protein kinase b activity {go:0032148}; cell redox homeostasis {go:0045454}; glycerol ether metabolic process {go:0006662}; negative regulation of hydrogen peroxide-induced cell death {go:1903206}; negative regulation of protein export from nucleus {go:0046826}; negative regulation of transcription by rnapolymerase ii {go:0000122}; oxidation-reduction process {go:0055114}; positive …
PLS3	Plastin-3	P13797	19.2849	Actin-binding	Actin filament bundle assembly {go:0051017}; actin filament network formation {go:0051639}; bone development {go:0060348}
LTF	Lactoferroxin-C	P02788	19.2666	Antibiotic; Antimicrobial; DNA-binding; Heparin-binding; Hydrolase; Protease; Serine protease	Antibacterial humoral response {go:0019731}; antifungal humoral response {go:0019732}; antimicrobial humoral immune response mediated by antimicrobial peptide {go:0061844}; antimicrobial humoral response {go:0019730}; bone morphogenesis {go:0060349}; cellular protein metabolic process {go:0044267}; defense response to gram-negative bacterium {go:0050829}; defense response to gram-positive bacteri…
VCL	Vinculin	P18206	19.2504	Actin-binding	Adherens junction assembly {go:0034333}; apical junction assembly {go:0043297}; axon extension {go:0048675}; cell adhesion {go:0007155}; cell-matrix adhesion {go:0007160}; epithelial cell-cell adhesion {go:0090136}; lamellipodium assembly {go:0030032}; morphogenesis of an epithelium {go:0002009}; muscle contraction {go:0006936}; negative regulation of cell migration {go:0030336}; neutrophil degra…
ACTA2	Actin, aortic smooth muscle, intermediate form	P62736	19.1961	Muscle protein	Glomerular mesangial cell development {go:0072144}; mesenchyme migration {go:0090131}; muscle contraction {go:0006936}; positive regulation of gene expression {go:0010628}; positive regulation of transcription, dna-templated {go:0045893}; regulation of blood pressure {go:0008217}; response to virus {go:0009615}; vascular smooth muscle contraction {go:0014829}
S100A11	Protein S100-A11, N-terminally processed	P31949	19.1942	NA	Negative regulation of cell population proliferation {go:0008285}; negative regulation of dnareplication {go:0008156}; neutrophil degranulation {go:0043312}; signal transduction {go:0007165}
PDIA3	Protein disulfide-isomerase A3	P30101	19.1898	Isomerase	Antigen processing and presentation of exogenous peptide antigen via mhc class i, tap-dependent {go:0002479}; antigen processing and presentation of peptide antigen via mhc class i {go:0002474}; cell redox homeostasis {go:0045454}; cellular response to interleukin-7 {go:0098761}; positive regulation of extrinsic apoptotic signaling pathway {go:2001238}; protein folding {go:0006457}; protein foldi…
TALDO1	Transaldolase	P37837	19.162	Transferase	Carbohydrate metabolic process {go:0005975}; fructose 6-phosphate metabolic process {go:0006002}; glyceraldehyde-3-phosphate metabolic process {go:0019682}; interleukin-12-mediated signaling pathway {go:0035722}; pentose-phosphate shunt {go:0006098}; pentose-phosphate shunt, non-oxidative branch {go:0009052}; xylulose biosynthetic process {go:0005999}
CSTB	Cystatin-B	P04080	19.1608	Protease inhibitor; Thiol protease inhibitor	Adult locomotory behavior {go:0008344}; negative regulation of peptidase activity {go:0010466}; negative regulation of proteolysis {go:0045861}; neutrophil degranulation {go:0043312}
SERPINF2	Alpha-2-antiplasmin (Alpha-2-AP)	P08697	19.1521	Protease inhibitor; Serine protease inhibitor	Acute-phase response {go:0006953}; blood vessel morphogenesis {go:0048514}; collagen fibril organization {go:0030199}; fibrinolysis {go:0042730}; negative regulation of endopeptidase activity {go:0010951}; negative regulation of fibrinolysis {go:0051918}; negative regulation of plasminogen activation {go:0010757}; platelet degranulation {go:0002576}; positive regulation of cell differentiation {g…
GOLM1	Golgi membrane protein 1	Q8NBJ4	19.1217	NA	Cellular protein metabolic process {go:0044267}; nucleus organization {go:0006997}; post-translational protein modification {go:0043687}; regulation of lipid metabolic process {go:0019216}
PKM	Pyruvate kinase PKM	P14618	19.1039	Allosteric enzyme; KiNAse; Transferase	Animal organ regeneration {go:0031100}; atp biosynthetic process {go:0006754}; canonical glycolysis {go:0061621}; cellular response to insulin stimulus {go:0032869}; glycolytic process {go:0006096}; liver development {go:0001889}; neutrophil degranulation {go:0043312}; positive regulation of sprouting angiogenesis {go:1903672}; programmed cell death {go:0012501}; protein homotetramerization {go:0…
ANXA4	Annexin A4	P09525	19.0897	NA	Epithelial cell differentiation {go:0030855}; negative regulation of apoptotic process {go:0043066}; negative regulation of interleukin-8 secretion {go:2000483}; negative regulation of nf-kappab transcription factor activity {go:0032088}; notch signaling pathway {go:0007219}; regulation of transcription by rnapolymerase ii {go:0006357}; signal transduction {go:0007165}
AKR1B1	Aldo-keto reductase family 1 member B1	P15121	19.0616	Oxidoreductase	C21-steroid hormone biosynthetic process {go:0006700}; carbohydrate metabolic process {go:0005975}; cellular hyperosmotic salinity response {go:0071475}; cellular response to methylglyoxal {go:0097238}; cellular response to peptide {go:1901653}; daunorubicin metabolic process {go:0044597}; doxorubicin metabolic process {go:0044598}; fructose biosynthetic process {go:0046370}; inner medullary coll…
PGK1	Phosphoglycerate kinase 1	P00558	19.0414	KiNAse; Transferase	Canonical glycolysis {go:0061621}; cellular response to hypoxia {go:0071456}; epithelial cell differentiation {go:0030855}; gluconeogenesis {go:0006094}; glycolytic process {go:0006096}; negative regulation of angiogenesis {go:0016525}; phosphorylation {go:0016310}; plasminogen activation {go:0031639}; positive regulation of oxidative phosphorylation {go:1903862}
NCL	Nucleolin	P19338	19.031	DNA-binding; RNA-binding	Angiogenesis {go:0001525}; cellular response to epidermal growth factor stimulus {go:0071364}; cellular response to leukemia inhibitory factor {go:1990830}; negative regulation of translation {go:0017148}; positive regulation of transcription by rnapolymerase ii {go:0045944}; positive regulation of transcription of nucleolar large rrnaby rnapolymerase i {go:1901838}
PSAP	Saposin-D	P07602	19.0243	NA	Adenylate cyclase-inhibiting g protein-coupled receptor signaling pathway {go:0007193}; cellular response to organic substance {go:0071310}; cochlea development {go:0090102}; corneocyte development {go:0003335}; cornified envelope assembly {go:1903575}; epithelial cell differentiation involved in prostate gland development {go:0060742}; g protein-coupled receptor signaling pathway {go:0007186}; g…
MDH1	Malate dehydrogenase, cytoplasmic	P40925	19.0209	Oxidoreductase	Gluconeogenesis {go:0006094}; malate metabolic process {go:0006108}; nad metabolic process {go:0019674}; nadh metabolic process {go:0006734}; oxaloacetate metabolic process {go:0006107}; tricarboxylic acid cycle {go:0006099}
CFI	Complement factor I light chain	P05156	19.0163	Hydrolase; Protease; Serine protease	Complement activation, classical pathway {go:0006958}; innate immune response {go:0045087}; regulation of complement activation {go:0030449}; viral process {go:0016032}
CLEC3B	Tetranectin (TN)	P05452	19.0131	NA	Bone mineralization {go:0030282}; cellular response to organic substance {go:0071310}; cellular response to transforming growth factor beta stimulus {go:0071560}; ossification {go:0001503}; platelet degranulation {go:0002576}; positive regulation of plasminogen activation {go:0010756}
HSPA1B	Heat shock 70 kDa protein 1B	P0DMV9	18.9902	Chaperone; Host cell receptor for virus entry; Receptor	ATP metabolic process {go:0046034}; cellular heat acclimation {go:0070370}; cellular response to heat {go:0034605}; cellular response to oxidative stress {go:0034599}; cellular response to unfolded protein {go:0034620}; chaperone cofactor-dependent protein refolding {go:0051085}; mrnacatabolic process {go:0006402}; negative regulation of apoptotic process {go:0043066}; negative regulation of cell…
HIST1H2BC	Histone H2B type 1-C/E/F/G/I	P62807	18.9429	Antibiotic; Antimicrobial; DNA-binding	Antibacterial humoral response {go:0019731}; antimicrobial humoral immune response mediated by antimicrobial peptide {go:0061844}; defense response to gram-positive bacterium {go:0050830}; innate immune response in mucosa {go:0002227}; nucleosome assembly {go:0006334}; protein ubiquitination {go:0016567}
EFEMP1	EGF-containing fibulin-like extracellular matrix protein 1	Q12805	18.9154	Growth factor	Camera-type eye development {go:0043010}; embryonic eye morphogenesis {go:0048048}; epidermal growth factor receptor signaling pathway {go:0007173}; negative regulation of chondrocyte differentiation {go:0032331}; peptidyl-tyrosine phosphorylation {go:0018108}; post-embryonic eye morphogenesis {go:0048050}; regulation of transcription, dna-templated {go:0006355}; visual perception {go:0007601}
MYH9	Myosin-9	P35579	18.9065	Actin-binding; Calmodulin-binding; Motor protein; Myosin	Actin cytoskeleton reorganization {go:0031532}; actin filament-based movement {go:0030048}; actomyosin structure organization {go:0031032}; angiogenesis {go:0001525}; blood vessel endothelial cell migration {go:0043534}; cytokinetic process {go:0032506}; establishment of meiotic spindle localization {go:0051295}; establishment of t cell polarity {go:0001768}; in utero embryonic development {go:00…
FLNB	Filamin-B (FLN-B)	O75369	18.8934	Actin-binding; Developmental protein	Actin cytoskeleton organization {go:0030036}; cellular response to interferon-gamma {go:0071346}; cytoskeletal anchoring at plasma membrane {go:0007016}; epithelial cell morphogenesis {go:0003382}; keratinocyte development {go:0003334}; signal transduction {go:0007165}; skeletal muscle tissue development {go:0007519}
SERPIND1	Heparin cofactor 2	P05546	18.8849	Heparin-binding; Protease inhibitor; Serine protease inhibitor	Blood coagulation {go:0007596}; cellular protein metabolic process {go:0044267}; chemotaxis {go:0006935}; negative regulation of endopeptidase activity {go:0010951}; post-translational protein modification {go:0043687}
FABP5	Fatty acid-binding protein 5	Q01469	18.8505	NA	Epidermis development {go:0008544}; glucose homeostasis {go:0042593}; glucose metabolic process {go:0006006}; lipid metabolic process {go:0006629}; negative regulation of glucose transmembrane transport {go:0010829}; neutrophil degranulation {go:0043312}; phosphatidylcholine biosynthetic process {go:0006656}; positive regulation of cold-induced thermogenesis {go:0120162}; positive regulation of p…
PAEP	Glycodelin (GD)	P09466	18.848	NA	Apoptotic process {go:0006915}; multicellular organism development {go:0007275}; negative regulation of sperm capacitation {go:1902491}; positive regulation of granulocyte macrophage colony-stimulating factor production {go:0032725}; positive regulation of interleukin-13 secretion {go:2000667}; positive regulation of interleukin-6 secretion {go:2000778}; regulation of binding of sperm to zonapell…
CST3	Cystatin-C	P01034	18.8394	Protease inhibitor; Thiol protease inhibitor	Apoptotic process {go:0006915}; brain development {go:0007420}; cellular protein metabolic process {go:0044267}; cellular response to hydrogen peroxide {go:0070301}; circadian sleep/wake cycle, rem sleep {go:0042747}; defense response {go:0006952}; embryo implantation {go:0007566}; eye development {go:0001654}; negative regulation of blood vessel remodeling {go:0060313}; negative regulation of ce…
AMBP	Trypstatin	P02760	18.8281	Protease inhibitor; Serine protease inhibitor	Cell adhesion {go:0007155}; female pregnancy {go:0007565}; heme catabolic process {go:0042167}; negative regulation of immune response {go:0050777}; negative regulation of jnk cascade {go:0046329}; protein catabolic process {go:0030163}; protein-chromophore linkage {go:0018298}; receptor-mediated endocytosis {go:0006898}; viral process {go:0016032}
HBA1	Hemoglobin subunit alpha	P69905	18.8159	NA	Bicarbonate transport {go:0015701}; cellular oxidant detoxification {go:0098869}; hydrogen peroxide catabolic process {go:0042744}; oxygen transport {go:0015671}; positive regulation of cell death {go:0010942}; protein heterooligomerization {go:0051291}; receptor-mediated endocytosis {go:0006898}; response to hydrogen peroxide {go:0042542}
MGAM	Glucoamylase	O43451	18.8122	Glycosidase; Hydrolase; MultifunctioNAl enzyme	Neutrophil degranulation {go:0043312}; polysaccharide digestion {go:0044245}; starch catabolic process {go:0005983}
CAT	Catalase	P04040	18.7905	Mitogen; Oxidoreductase; Peroxidase	Aerobic respiration {go:0009060}; aging {go:0007568}; cellular response to growth factor stimulus {go:0071363}; cellular response to oxidative stress {go:0034599}; cholesterol metabolic process {go:0008203}; hemoglobin metabolic process {go:0020027}; hydrogen peroxide catabolic process {go:0042744}; negative regulation of apoptotic process {go:0043066}; negative regulation of nf-kappab transcript…
TPI1	Triosephosphate isomerase (TIM)	P60174	18.776	Isomerase; Lyase	Canonical glycolysis {go:0061621}; gluconeogenesis {go:0006094}; glyceraldehyde-3-phosphate biosynthetic process {go:0046166}; glycerol catabolic process {go:0019563}; glycolytic process {go:0006096}; methylglyoxal biosynthetic process {go:0019242}; multicellular organism development {go:0007275}
EEF1A1	Elongation factor 1-alpha 1 (EF-1-alpha-1)	P68104	18.7558	Elongation factor	Cellular response to epidermal growth factor stimulus {go:0071364}; neutrophil degranulation {go:0043312}; regulation of chaperone-mediated autophagy {go:1904714}; regulation of d-erythro-sphingosine kinase activity {go:1900022}; translation {go:0006412}; translational elongation {go:0006414}
COL6A3	Collagen alpha-3(VI) chain	P12111	18.7334	Protease inhibitor; Serine protease inhibitor	Cell adhesion {go:0007155}; extracellular matrix organization {go:0030198}; growth plate cartilage chondrocyte morphogenesis {go:0003429}; muscle organ development {go:0007517}
HNRNPA2B1	Heterogeneous nuclear ribonucleoproteins A2/B1 (hnRNP A2/B1)	P22626	18.6993	RNA-binding; Ribonucleoprotein	G-quadruplex dnaunwinding {go:0044806}; interleukin-12-mediated signaling pathway {go:0035722}; mirnatransport {go:1990428}; mrnaexport from nucleus {go:0006406}; mrnaprocessing {go:0006397}; mrnasplicing, via spliceosome {go:0000398}; negative regulation of mrnasplicing, via spliceosome {go:0048025}; negative regulation of transcription by rnapolymerase ii {go:0000122}; positive regulation of te…
S100A6	Protein S100-A6	P06703	18.699	NA	Axonogenesis {go:0007409}; positive regulation of fibroblast proliferation {go:0048146}; signal transduction {go:0007165}
ARHGDIA	Rho GDP-dissociation inhibitor 1 (Rho GDI 1)	P52565	18.6929	GTPase activation	Negative regulation of apoptotic process {go:0043066}; negative regulation of axonogenesis {go:0050771}; negative regulation of cell adhesion {go:0007162}; positive regulation of axonogenesis {go:0050772}; regulation of actin cytoskeleton reorganization {go:2000249}; regulation of rho protein signal transduction {go:0035023}; regulation of small gtpase mediated signal transduction {go:0051056}; r…
ALDH3B1	Aldehyde dehydrogenase family 3 member B1	P43353	18.6927	Oxidoreductase	Alcohol metabolic process {go:0006066}; aldehyde catabolic process {go:0046185}; cellular response to oxidative stress {go:0034599}; ethanol catabolic process {go:0006068}; lipid metabolic process {go:0006629}; neutrophil degranulation {go:0043312}; oxidation-reduction process {go:0055114}; sphingolipid biosynthetic process {go:0030148}
LUM	Lumican	P51884	18.6712	NA	Cartilage development {go:0051216}; collagen fibril organization {go:0030199}; extracellular matrix organization {go:0030198}; keratan sulfate biosynthetic process {go:0018146}; keratan sulfate catabolic process {go:0042340}; positive regulation of transcription by rnapolymerase ii {go:0045944}; positive regulation of transforming growth factor beta1 production {go:0032914}; response to growth fa…
PPIA	Peptidyl-prolyl cis-trans isomerase A, N-terminally processed	P62937	18.6697	Isomerase; Rotamase	Entry into host cell {go:0030260}; establishment of integrated proviral latency {go:0075713}; fusion of virus membrane with host plasma membrane {go:0019064}; interleukin-12-mediated signaling pathway {go:0035722}; leukocyte migration {go:0050900}; lipid droplet organization {go:0034389}; neutrophil degranulation {go:0043312}; positive regulation of protein secretion {go:0050714}; positive regula…
CD5L	CD5 antigen-like	O43866	18.6666	NA	Apoptotic process {go:0006915}; cellular defense response {go:0006968}; immune system process {go:0002376}; inflammatory response {go:0006954}; positive regulation of complement-dependent cytotoxicity {go:1903661}; regulation of complement activation {go:0030449}
AFP	Alpha-fetoprotein	P02771	18.6548	NA	Cellular protein metabolic process {go:0044267}; ovulation from ovarian follicle {go:0001542}; post-translational protein modification {go:0043687}; progesterone metabolic process {go:0042448}; smad protein signal transduction {go:0060395}
SCGB2A1	Mammaglobin-B	O75556	18.6417	NA	Androgen receptor signaling pathway {go:0030521}
ACTN4	Alpha-actinin-4	O43707	18.6395	Actin-binding	Actin filament bundle assembly {go:0051017}; bicellular tight junction assembly {go:0070830}; negative regulation of cellular component movement {go:0051271}; negative regulation of substrate adhesion-dependent cell spreading {go:1900025}; peroxisome proliferator activated receptor signaling pathway {go:0035357}; platelet degranulation {go:0002576}; positive regulation of cell migration {go:00303…
PRDX5	Peroxiredoxin-5, mitochondrial	P30044	18.6391	Antioxidant; Oxidoreductase; Peroxidase	Cell redox homeostasis {go:0045454}; cellular response to oxidative stress {go:0034599}; cellular response to reactive oxygen species {go:0034614}; hydrogen peroxide catabolic process {go:0042744}; inflammatory response {go:0006954}; nadph oxidation {go:0070995}; negative regulation of apoptotic process {go:0043066}; negative regulation of oxidoreductase activity {go:0051354}; negative regulation…
FLNA	Filamin-A (FLN-A)	P21333	18.6182	Actin-binding	Actin crosslink formation {go:0051764}; actin cytoskeleton reorganization {go:0031532}; adenylate cyclase-inhibiting dopamine receptor signaling pathway {go:0007195}; cell junction assembly {go:0034329}; cerebral cortex development {go:0021987}; cilium assembly {go:0060271}; cytoplasmic sequestering of protein {go:0051220}; defense response to virus {go:0051607}; establishment of protein localiza…
S100A12	Calcitermin	P80511	18.6091	Antibiotic; Antimicrobial; Fungicide	Antimicrobial humoral immune response mediated by antimicrobial peptide {go:0061844}; cytokine secretion {go:0050663}; defense response to bacterium {go:0042742}; defense response to fungus {go:0050832}; inflammatory response {go:0006954}; innate immune response {go:0045087}; killing of cells of other organism {go:0031640}; mast cell activation {go:0045576}; monocyte chemotaxis {go:0002548}; neut…
ANXA8	Annexin A8	P13928	18.5942	NA	Blood coagulation {go:0007596}; endosomal transport {go:0016197}; endosome organization {go:0007032}; negative regulation of phospholipase a2 activity {go:1900138}; negative regulation of serine-type endopeptidase activity {go:1900004}
ST13	Hsc70-interacting protein (Hip)	P50502	18.5893	Chaperone	Chaperone cofactor-dependent protein refolding {go:0051085}; negative regulation of protein refolding {go:0061084}; protein folding {go:0006457}; protein homotetramerization {go:0051289}; response to bacterium {go:0009617}
LGALS3BP	Galectin-3-binding protein	Q08380	18.5853	NA	Cell adhesion {go:0007155}; cellular defense response {go:0006968}; platelet degranulation {go:0002576}; signal transduction {go:0007165}
TAGLN2	Transgelin-2	P37802	18.5739	NA	Epithelial cell differentiation {go:0030855}; platelet degranulation {go:0002576}
ALPL	Alkaline phosphatase, tissue-nonspecific isozyme (AP-TNAP; TNSALP)	P05186	18.5737	Hydrolase	Cellular response to organic cyclic compound {go:0071407}; cementum mineralization {go:0071529}; developmental process involved in reproduction {go:0003006}; endochondral ossification {go:0001958}; osteoblast differentiation {go:0001649}; response to antibiotic {go:0046677}; response to glucocorticoid {go:0051384}; response to lipopolysaccharide {go:0032496}; response to vitamin d {go:0033280}; s…
HSPA5	Endoplasmic reticulum chaperone BiP	P11021	18.5607	Chaperone; Hydrolase	Atf6-mediated unfolded protein response {go:0036500}; cellular response to antibiotic {go:0071236}; cellular response to calcium ion {go:0071277}; cellular response to camp {go:0071320}; cellular response to drug {go:0035690}; cellular response to gamma radiation {go:0071480}; cellular response to glucose starvation {go:0042149}; cellular response to heat {go:0034605}; cellular response to interl…
PROS1	Vitamin K-dependent protein S	P07225	18.556	NA	Blood coagulation {go:0007596}; endoplasmic reticulum to golgi vesicle-mediated transport {go:0006888}; fibrinolysis {go:0042730}; leukocyte migration {go:0050900}; platelet degranulation {go:0002576}; regulation of complement activation {go:0030449}
BPIFB1	BPI fold-containing family B member 1	Q8TDL5	18.5415	NA	Antimicrobial humoral response {go:0019730}; innate immune response in mucosa {go:0002227}; negative regulation of toll-like receptor 4 signaling pathway {go:0034144}
LYZ	Lysozyme C	P61626	18.5386	Antimicrobial; Bacteriolytic enzyme; Glycosidase; Hydrolase	Antimicrobial humoral response {go:0019730}; cellular protein metabolic process {go:0044267}; cytolysis {go:0019835}; defense response to bacterium {go:0042742}; defense response to gram-negative bacterium {go:0050829}; defense response to gram-positive bacterium {go:0050830}; inflammatory response {go:0006954}; killing of cells of other organism {go:0031640}; neutrophil degranulation {go:0043312…
C9	Complement component C9b	P02748	18.5355	NA	Cell killing {go:0001906}; complement activation, alternative pathway {go:0006957}; complement activation, classical pathway {go:0006958}; cytolysis {go:0019835}; protein homooligomerization {go:0051260}; regulation of complement activation {go:0030449}
SPTAN1	Spectrin alpha chain, non-erythrocytic 1	Q13813	18.5301	Actin capping; Actin-binding; Calmodulin-binding	Actin filament capping {go:0051693}; axon guidance {go:0007411}; endoplasmic reticulum to golgi vesicle-mediated transport {go:0006888}; mapk cascade {go:0000165}; neutrophil degranulation {go:0043312}
PDCD6IP	Programmed cell death 6-interacting protein (PDCD6-interacting protein)	Q8WUM4	18.5259	NA	Actomyosin contractile ring assembly {go:0000915}; apoptotic process {go:0006915}; bicellular tight junction assembly {go:0070830}; maintenance of epithelial cell apical/basal polarity {go:0045199}; midbody abscission {go:0061952}; mitotic cytokinesis {go:0000281}; multivesicular body assembly {go:0036258}; positive regulation of exosomal secretion {go:1903543}; positive regulation of extracellul…
AK1	Adenylate kinase isoenzyme 1 (AK 1)	P00568	18.5237	KiNAse; Transferase	ADP biosynthetic process {go:0006172}; amp metabolic process {go:0046033}; atp metabolic process {go:0046034}; nucleobase-containing small molecule interconversion {go:0015949}; nucleoside diphosphate phosphorylation {go:0006165}; nucleoside triphosphate biosynthetic process {go:0009142}
CD44	CD44 antigen	P16070	18.5106	Blood group antigen; Receptor	Cartilage development {go:0051216}; cell adhesion {go:0007155}; cell migration {go:0016477}; cell-cell adhesion {go:0098609}; cell-matrix adhesion {go:0007160}; cellular response to fibroblast growth factor stimulus {go:0044344}; extracellular matrix disassembly {go:0022617}; extracellular matrix organization {go:0030198}; hyaluronan catabolic process {go:0030214}; inflammatory response {go:00069…
CADM1	Cell adhesion molecule 1	Q9BY67	18.5093	Developmental protein	Adherens junction organization {go:0034332}; apoptotic process {go:0006915}; cell differentiation {go:0030154}; cell recognition {go:0008037}; detection of stimulus {go:0051606}; heterophilic cell-cell adhesion via plasma membrane cell adhesion molecules {go:0007157}; homophilic cell adhesion via plasma membrane adhesion molecules {go:0007156}; immune system process {go:0002376}; multicellular or…
YWHAZ	14-3-3 protein zeta/delta	P63104	18.486	NA	Cytokine-mediated signaling pathway {go:0019221}; establishment of golgi localization {go:0051683}; golgi reassembly {go:0090168}; membrane organization {go:0061024}; negative regulation of apoptotic process {go:0043066}; platelet activation {go:0030168}; positive regulation of protein insertion into mitochondrial membrane involved in apoptotic signaling pathway {go:1900740}; protein targeting {g…
COTL1	Coactosin-like protein	Q14019	18.482	Actin-binding; Chaperone	Defense response to fungus {go:0050832}; neutrophil degranulation {go:0043312}
HDGF	Hepatoma-derived growth factor (HDGF)	P51858	18.4562	DNA-binding; Growth factor; Heparin-binding; Repressor	Cellular response to interleukin-7 {go:0098761}; ire1-mediated unfolded protein response {go:0036498}; negative regulation of transcription by rnapolymerase ii {go:0000122}; signal transduction {go:0007165}
CKB	Creatine kinase B-type	P12277	18.4388	KiNAse; Transferase	Cellular chloride ion homeostasis {go:0030644}; cerebellum development {go:0021549}; creatine metabolic process {go:0006600}; phosphocreatine biosynthetic process {go:0046314}; substantia nigra development {go:0021762}
AOC3	Membrane primary amine oxidase	Q16853	18.4373	Oxidoreductase	Amine metabolic process {go:0009308}; cell adhesion {go:0007155}; inflammatory response {go:0006954}; negative regulation of primary amine oxidase activity {go:1902283}; response to antibiotic {go:0046677}; xenobiotic metabolic process {go:0006805}
PARK7	Protein/nucleic acid deglycase DJ-1	Q99497	18.4312	Chaperone; Hydrolase; Protease; RNA-binding	Activation of protein kinase b activity {go:0032148}; adult locomotory behavior {go:0008344}; autophagy {go:0006914}; cellular response to glyoxal {go:0036471}; cellular response to hydrogen peroxide {go:0070301}; cellular response to oxidative stress {go:0034599}; detoxification of copper ion {go:0010273}; detoxification of mercury ion {go:0050787}; dnarepair {go:0006281}; dopamine uptake involv…
PRDX2	Peroxiredoxin-2	P32119	18.4272	Antioxidant; Oxidoreductase; Peroxidase	Activation of mapk activity {go:0000187}; cell redox homeostasis {go:0045454}; cellular response to oxidative stress {go:0034599}; homeostasis of number of cells {go:0048872}; hydrogen peroxide catabolic process {go:0042744}; leukocyte activation {go:0045321}; negative regulation of apoptotic process {go:0043066}; negative regulation of extrinsic apoptotic signaling pathway in absence of ligand {…
MYL6	Myosin light polypeptide 6	P60660	18.4201	Motor protein; Muscle protein; Myosin	Muscle contraction {go:0006936}; muscle filament sliding {go:0030049}; skeletal muscle tissue development {go:0007519}
LTA4H	Leukotriene A-4 hydrolase (LTA-4 hydrolase)	P09960	18.4196	Hydrolase; Metalloprotease; Protease	Cellular lipid metabolic process {go:0044255}; cellular protein metabolic process {go:0044267}; leukotriene biosynthetic process {go:0019370}; leukotriene metabolic process {go:0006691}; long-chain fatty acid biosynthetic process {go:0042759}; neutrophil degranulation {go:0043312}; peptide catabolic process {go:0043171}
PGAM1	Phosphoglycerate mutase 1	P18669	18.4169	Hydrolase; Isomerase	Canonical glycolysis {go:0061621}; gluconeogenesis {go:0006094}; glycolytic process {go:0006096}; neutrophil degranulation {go:0043312}; regulation of glycolytic process {go:0006110}; regulation of pentose-phosphate shunt {go:0043456}; respiratory burst {go:0045730}
HSPB1	Heat shock protein beta-1 (HspB1)	P04792	18.3933	Chaperone	Anterograde axonal protein transport {go:0099641}; cellular response to vascular endothelial growth factor stimulus {go:0035924}; chaperone-mediated protein folding {go:0061077}; intracellular signal transduction {go:0035556}; negative regulation of apoptotic process {go:0043066}; negative regulation of oxidative stress-induced intrinsic apoptotic signaling pathway {go:1902176}; negative regulati…
IL1RAP	Interleukin-1 receptor accessory protein (IL-1 receptor accessory protein; IL-1RAcP)	Q9NPH3	18.3884	Receptor	Cytokine-mediated signaling pathway {go:0019221}; immune response {go:0006955}; inflammatory response {go:0006954}; innate immune response {go:0045087}; interleukin-1-mediated signaling pathway {go:0070498}; interleukin-2 biosynthetic process {go:0042094}; interleukin-33-mediated signaling pathway {go:0038172}; interleukin-4 secretion {go:0072602}; positive regulation of interleukin-13 production…
DBI	Acyl-CoA-binding protein (ACBP)	P07108	18.3876	NA	Acyl-coa metabolic process {go:0006637}; phosphatidylcholine acyl-chain remodeling {go:0036151}
CFD	Complement factor D	P00746	18.3807	Hydrolase; Protease; Serine protease	Complement activation {go:0006956}; complement activation, alternative pathway {go:0006957}; neutrophil degranulation {go:0043312}; platelet degranulation {go:0002576}; proteolysis {go:0006508}
UGP2	UTP--glucose-1-phosphate uridylyltransferase	Q16851	18.3795	Nucleotidyltransferase; Transferase	Glucose 1-phosphate metabolic process {go:0019255}; glycogen biosynthetic process {go:0005978}; glycogen metabolic process {go:0005977}; udp-glucose metabolic process {go:0006011}; udp-glucuronate biosynthetic process {go:0006065}
ARHGDIB	Rho GDP-dissociation inhibitor 2 (Rho GDI 2)	P52566	18.373	GTPase activation	Cellular response to redox state {go:0071461}; multicellular organism development {go:0007275}; negative regulation of cell adhesion {go:0007162}; negative regulation of trophoblast cell migration {go:1901164}; regulation of actin cytoskeleton reorganization {go:2000249}; regulation of rho protein signal transduction {go:0035023}; regulation of small gtpase mediated signal transduction {go:005105…
C16orf89	UPF0764 protein C16orf89	Q6UX73	18.3641	NA	NA
IGHV1-69	Immunoglobulin heavy variable 1-69	P01742	18.3622	NA	B cell receptor signaling pathway {go:0050853}; complement activation {go:0006956}; complement activation, classical pathway {go:0006958}; defense response to bacterium {go:0042742}; fc-epsilon receptor signaling pathway {go:0038095}; fc-gamma receptor signaling pathway involved in phagocytosis {go:0038096}; immune response {go:0006955}; innate immune response {go:0045087}; leukocyte migration {g…
NMRAL1	NmrA-like family domain-containing protein 1	Q9HBL8	18.36	NA	Nitrogen catabolite repression of transcription from rnapolymerase ii promoter {go:0001081}; urea cycle {go:0000050}
ECM1	Extracellular matrix protein 1	Q16610	18.355	NA	Angiogenesis {go:0001525}; biomineral tissue development {go:0031214}; chondrocyte development {go:0002063}; endochondral bone growth {go:0003416}; inflammatory response {go:0006954}; negative regulation of bone mineralization {go:0030502}; negative regulation of cytokine-mediated signaling pathway {go:0001960}; negative regulation of peptidase activity {go:0010466}; ossification {go:0001503}; pl…
GLO1	Lactoylglutathione lyase	Q04760	18.3537	Lyase	Carbohydrate metabolic process {go:0005975}; glutathione metabolic process {go:0006749}; methylglyoxal metabolic process {go:0009438}; negative regulation of apoptotic process {go:0043066}; osteoclast differentiation {go:0030316}; pyruvate metabolic process {go:0006090}
HBA1	Hemoglobin subunit alpha	P69905	18.3353	NA	Bicarbonate transport {go:0015701}; cellular oxidant detoxification {go:0098869}; hydrogen peroxide catabolic process {go:0042744}; oxygen transport {go:0015671}; positive regulation of cell death {go:0010942}; protein heterooligomerization {go:0051291}; receptor-mediated endocytosis {go:0006898}; response to hydrogen peroxide {go:0042542}
EEF2	Elongation factor 2 (EF-2)	P13639	18.3183	Elongation factor	Aging {go:0007568}; cellular response to brain-derived neurotrophic factor stimulus {go:1990416}; glial cell proliferation {go:0014009}; hematopoietic progenitor cell differentiation {go:0002244}; neutrophil degranulation {go:0043312}; positive regulation of cytoplasmic translation {go:2000767}; positive regulation of translation {go:0045727}; response to endoplasmic reticulum stress {go:0034976}…
SPARC	SPARC	P09486	18.3073	NA	Bone development {go:0060348}; cellular response to growth factor stimulus {go:0071363}; extracellular matrix organization {go:0030198}; heart development {go:0007507}; inner ear development {go:0048839}; lung development {go:0030324}; negative regulation of angiogenesis {go:0016525}; negative regulation of endothelial cell proliferation {go:0001937}; ossification {go:0001503}; pigmentation {go:0…
IGF2R	Cation-independent mannose-6-phosphate receptor (CI Man-6-P receptor; CI-MPR; M6PR)	P11717	18.2681	Receptor	Animal organ regeneration {go:0031100}; g protein-coupled receptor signaling pathway {go:0007186}; liver development {go:0001889}; lysosomal transport {go:0007041}; membrane organization {go:0061024}; neutrophil degranulation {go:0043312}; positive regulation of apoptotic process {go:0043065}; post-embryonic development {go:0009791}; receptor-mediated endocytosis {go:0006898}; response to retinoi…
C1QC	Complement C1q subcomponent subunit C	P02747	18.2593	NA	Complement activation {go:0006956}; complement activation, classical pathway {go:0006958}; immune response {go:0006955}; innate immune response {go:0045087}; negative regulation of granulocyte differentiation {go:0030853}; negative regulation of macrophage differentiation {go:0045650}; regulation of complement activation {go:0030449}; synapse pruning {go:0098883}
ATRN	Attractin	O75882	18.2552	Receptor	Animal organ morphogenesis {go:0009887}; cerebellum development {go:0021549}; inflammatory response {go:0006954}; myelination {go:0042552}; pigmentation {go:0043473}; regulation of multicellular organism growth {go:0040014}; response to oxidative stress {go:0006979}; tissue development {go:0009888}
CAP1	Adenylyl cyclase-associated protein 1 (CAP 1)	Q01518	18.2495	Actin-binding	Actin polymerization or depolymerization {go:0008154}; activation of adenylate cyclase activity {go:0007190}; ameboidal-type cell migration {go:0001667}; cell morphogenesis {go:0000902}; establishment or maintenance of cell polarity {go:0007163}; neutrophil degranulation {go:0043312}; receptor-mediated endocytosis {go:0006898}; signal transduction {go:0007165}
PGD	6-phosphogluconate dehydrogenase, decarboxylating	P52209	18.2232	Oxidoreductase	D-gluconate catabolic process {go:0046177}; oxidation-reduction process {go:0055114}; pentose biosynthetic process {go:0019322}; pentose-phosphate shunt {go:0006098}; pentose-phosphate shunt, oxidative branch {go:0009051}
MSLN	Mesothelin, cleaved form	Q13421	18.2229	NA	Cell adhesion {go:0007155}; cell-matrix adhesion {go:0007160}; cellular protein metabolic process {go:0044267}; pancreas development {go:0031016}; post-translational protein modification {go:0043687}
GPI	Glucose-6-phosphate isomerase (GPI)	P06744	18.2136	Cytokine; Growth factor; Isomerase	Canonical glycolysis {go:0061621}; carbohydrate metabolic process {go:0005975}; gluconeogenesis {go:0006094}; glucose 6-phosphate metabolic process {go:0051156}; glycolytic process {go:0006096}; hemostasis {go:0007599}; humoral immune response {go:0006959}; neutrophil degranulation {go:0043312}; positive regulation of endothelial cell migration {go:0010595}; positive regulation of immunoglobulin …
WDR1	WD repeat-containing protein 1	O75083	18.189	Actin-binding	Actin filament depolymerization {go:0030042}; actin filament fragmentation {go:0030043}; apical junction assembly {go:0043297}; cortical cytoskeleton organization {go:0030865}; establishment of planar polarity of follicular epithelium {go:0042247}; locomotion {go:0040011}; maintenance of epithelial cell apical/basal polarity {go:0045199}; neutrophil mediated immunity {go:0002446}; neutrophil migr…
PDIA4	Protein disulfide-isomerase A4	P13667	18.1829	Isomerase	Cell redox homeostasis {go:0045454}; chaperone-mediated protein folding {go:0061077}; protein folding {go:0006457}; protein secretion {go:0009306}; response to endoplasmic reticulum stress {go:0034976}
ALDH9A1	4-trimethylaminobutyraldehyde dehydrogenase, N-terminally processed	P49189	18.1672	Oxidoreductase	Carnitine biosynthetic process {go:0045329}; cellular aldehyde metabolic process {go:0006081}; hormone metabolic process {go:0042445}; neurotransmitter biosynthetic process {go:0042136}; oxidation-reduction process {go:0055114}
GSTM1	Glutathione S-transferase Mu 1	P09488	18.1615	Transferase	Cellular detoxification of nitrogen compound {go:0070458}; glutathione derivative biosynthetic process {go:1901687}; glutathione metabolic process {go:0006749}; nitrobenzene metabolic process {go:0018916}; xenobiotic catabolic process {go:0042178}
NUDC	Nuclear migration protein nudC	Q9Y266	18.1346	NA	Cell cycle {go:0007049}; cell division {go:0051301}; developmental process {go:0032502}; protein folding {go:0006457}
CTSD	Cathepsin D heavy chain	P07339	18.1332	Aspartyl protease; Hydrolase; Protease	Antigen processing and presentation of exogenous peptide antigen via mhc class ii {go:0019886}; collagen catabolic process {go:0030574}; lipoprotein catabolic process {go:0042159}; neutrophil degranulation {go:0043312}; positive regulation of apoptotic process {go:0043065}; positive regulation of cysteine-type endopeptidase activity involved in apoptotic process {go:0043280}; protein catabolic pr…
BLVRB	Flavin reductase (NADPH) (FR)	P30043	18.0819	Oxidoreductase	Heme catabolic process {go:0042167}
STIP1	Stress-induced-phosphoprotein 1 (STI1)	P31948	18.0651	NA	Cellular response to interleukin-7 {go:0098761}
LMNA	Lamin-A/C	P02545	18.0623	NA	Cellular protein localization {go:0034613}; cellular response to hypoxia {go:0071456}; establishment or maintenance of microtubule cytoskeleton polarity {go:0030951}; ire1-mediated unfolded protein response {go:0036498}; mitotic nuclear envelope reassembly {go:0007084}; muscle organ development {go:0007517}; negative regulation of cardiac muscle hypertrophy in response to stress {go:1903243}; neg…
AHCY	Adenosylhomocysteinase (AdoHcyase)	P23526	18.0619	Hydrolase	Chronic inflammatory response to antigenic stimulus {go:0002439}; circadian sleep/wake cycle {go:0042745}; methylation {go:0032259}; one-carbon metabolic process {go:0006730}; response to hypoxia {go:0001666}; response to nutrient {go:0007584}; s-adenosylhomocysteine catabolic process {go:0019510}; s-adenosylmethionine cycle {go:0033353}; sulfur amino acid metabolic process {go:0000096}
ANXA7	Annexin A7	P20073	18.0494	NA	Autophagy {go:0006914}; cell population proliferation {go:0008283}; cellular calcium ion homeostasis {go:0006874}; cellular water homeostasis {go:0009992}; epithelial cell differentiation {go:0030855}; hemostasis {go:0007599}; membrane fusion {go:0061025}; negative regulation of gene expression {go:0010629}; regulation of cell shape {go:0008360}; response to calcium ion {go:0051592}; response to …
IMUP	Immortalization up-regulated protein	Q9GZP8	18.0389	NA	Na
PSMA5	Proteasome subunit alpha type-5	P28066	18.0333	Hydrolase; Protease; Threonine protease	Anaphase-promoting complex-dependent catabolic process {go:0031145}; antigen processing and presentation of exogenous peptide antigen via mhc class i, tap-dependent {go:0002479}; fc-epsilon receptor signaling pathway {go:0038095}; interleukin-1-mediated signaling pathway {go:0070498}; mapk cascade {go:0000165}; negative regulation of canonical wnt signaling pathway {go:0090090}; negative regulati…
VIM	Vimentin	P08670	18	NA	Astrocyte development {go:0014002}; bergmann glial cell differentiation {go:0060020}; cellular response to interferon-gamma {go:0071346}; cellular response to lipopolysaccharide {go:0071222}; cellular response to muramyl dipeptide {go:0071225}; cytokine-mediated signaling pathway {go:0019221}; intermediate filament organization {go:0045109}; lens fiber cell development {go:0070307}; muscle filame…
GSTA1	Glutathione S-transferase A1, N-terminally processed	P08263	17.9884	Isomerase; Oxidoreductase; Peroxidase; Transferase	Epithelial cell differentiation {go:0030855}; glutathione derivative biosynthetic process {go:1901687}; glutathione metabolic process {go:0006749}; linoleic acid metabolic process {go:0043651}; prostaglandin metabolic process {go:0006693}; xenobiotic metabolic process {go:0006805}
IGHV4-59	Immunoglobulin heavy variable 4-59	P01825	17.9644	NA	B cell receptor signaling pathway {go:0050853}; complement activation {go:0006956}; complement activation, classical pathway {go:0006958}; defense response to bacterium {go:0042742}; fc-epsilon receptor signaling pathway {go:0038095}; fc-gamma receptor signaling pathway involved in phagocytosis {go:0038096}; immune response {go:0006955}; innate immune response {go:0045087}; leukocyte migration {g…
IGLV3-9	Immunoglobulin lambda variable 3-9	A0A075B6K5	17.9084	NA	Adaptive immune response {go:0002250}; immune response {go:0006955}; immunoglobulin production {go:0002377}
LDHB	L-lactate dehydrogenase B chain (LDH-B)	P07195	17.9002	Oxidoreductase	Carbohydrate metabolic process {go:0005975}; pyruvate metabolic process {go:0006090}
SLC34A2	Sodium-dependent phosphate transport protein 2B (Sodium-phosphate transport protein 2B)	O95436	17.873	NA	Cellular phosphate ion homeostasis {go:0030643}; cellular protein metabolic process {go:0044267}; in utero embryonic development {go:0001701}; phosphate ion transport {go:0006817}; response to estrogen {go:0043627}; sodium-dependent phosphate transport {go:0044341}
UBA1	Ubiquitin-like modifier-activating enzyme 1	P22314	17.8609	Ligase	Cellular response to dnadamage stimulus {go:0006974}; protein modification by small protein conjugation {go:0032446}; protein ubiquitination {go:0016567}
GSTM5	Glutathione S-transferase Mu 5	P46439	17.858	Transferase	Glutathione derivative biosynthetic process {go:1901687}; glutathione metabolic process {go:0006749}; xenobiotic catabolic process {go:0042178}
S100A2	Protein S100-A2	P29034	17.8487	NA	Endothelial cell migration {go:0043542}
PSMA7	Proteasome subunit alpha type-7	O14818	17.8434	Hydrolase; Protease; Threonine protease	Anaphase-promoting complex-dependent catabolic process {go:0031145}; antigen processing and presentation of exogenous peptide antigen via mhc class i, tap-dependent {go:0002479}; fc-epsilon receptor signaling pathway {go:0038095}; interleukin-1-mediated signaling pathway {go:0070498}; mapk cascade {go:0000165}; negative regulation of canonical wnt signaling pathway {go:0090090}; negative regulati…
APOA2	Truncated apolipoprotein A-II	P02652	17.8207	NA	Acute inflammatory response {go:0002526}; animal organ regeneration {go:0031100}; cellular protein metabolic process {go:0044267}; cholesterol efflux {go:0033344}; cholesterol homeostasis {go:0042632}; cholesterol metabolic process {go:0008203}; cholesterol transport {go:0030301}; chylomicron assembly {go:0034378}; chylomicron remodeling {go:0034371}; diacylglycerol catabolic process {go:0046340}…
C1QB	Complement C1q subcomponent subunit B	P02746	17.8092	NA	Complement activation {go:0006956}; complement activation, classical pathway {go:0006958}; innate immune response {go:0045087}; inner ear development {go:0048839}; regulation of complement activation {go:0030449}; synapse pruning {go:0098883}
PSMB7	Proteasome subunit beta type-7	Q99436	17.7986	Hydrolase; Protease; Threonine protease	Anaphase-promoting complex-dependent catabolic process {go:0031145}; antigen processing and presentation of exogenous peptide antigen via mhc class i, tap-dependent {go:0002479}; fc-epsilon receptor signaling pathway {go:0038095}; interleukin-1-mediated signaling pathway {go:0070498}; mapk cascade {go:0000165}; negative regulation of canonical wnt signaling pathway {go:0090090}; negative regulati…
PRKCSH	Glucosidase 2 subunit beta	P14314	17.7949	NA	Cellular protein metabolic process {go:0044267}; intracellular signal transduction {go:0035556}; n-glycan processing {go:0006491}; post-translational protein modification {go:0043687}; protein folding {go:0006457}
CAST	Calpastatin	P20810	17.7771	Protease inhibitor; Thiol protease inhibitor	Inhibition of cysteine-type endopeptidase activity {go:0097340}; negative regulation of type b pancreatic cell apoptotic process {go:2000675}; presynaptic active zone organization {go:1990709}
COL12A1	Collagen alpha-1(XII) chain	Q99715	17.7679	NA	Cell adhesion {go:0007155}; collagen fibril organization {go:0030199}; endodermal cell differentiation {go:0035987}; growth plate cartilage chondrocyte morphogenesis {go:0003429}
SERPINA6	Corticosteroid-binding globulin (CBG)	P08185	17.767	NA	Glucocorticoid metabolic process {go:0008211}; negative regulation of endopeptidase activity {go:0010951}
DPP3	Dipeptidyl peptidase 3	Q9NY33	17.7582	Aminopeptidase; Hydrolase; Metalloprotease; Protease	Proteolysis {go:0006508}
MUC5B	Mucin-5B (MUC-5B)	Q9HC84	17.7451	NA	O-glycan processing {go:0016266}; stimulatory c-type lectin receptor signaling pathway {go:0002223}
GSTM3	Glutathione S-transferase Mu 3	P21266	17.7432	Transferase	Cellular detoxification of nitrogen compound {go:0070458}; establishment of blood-nerve barrier {go:0008065}; glutathione derivative biosynthetic process {go:1901687}; glutathione metabolic process {go:0006749}; nitrobenzene metabolic process {go:0018916}; response to estrogen {go:0043627}; xenobiotic catabolic process {go:0042178}
G6PD	Glucose-6-phosphate 1-dehydrogenase (G6PD)	P11413	17.7353	Oxidoreductase	Cellular response to oxidative stress {go:0034599}; cholesterol biosynthetic process {go:0006695}; erythrocyte maturation {go:0043249}; glucose 6-phosphate metabolic process {go:0051156}; glucose metabolic process {go:0006006}; glutathione metabolic process {go:0006749}; lipid metabolic process {go:0006629}; nadp metabolic process {go:0006739}; nadph regeneration {go:0006740}; negative regulation…
JUP	Junction plakoglobin	P14923	17.7322	NA	Adherens junction organization {go:0034332}; bundle of his cell-purkinje myocyte adhesion involved in cell communication {go:0086073}; cell migration {go:0016477}; cell-cell adhesion {go:0098609}; cellular response to indole-3-methanol {go:0071681}; cornification {go:0070268}; cytoskeletal anchoring at plasma membrane {go:0007016}; desmosome assembly {go:0002159}; detection of mechanical stimulus…
SERPINB6	Serpin B6	P35237	17.7297	Protease inhibitor; Serine protease inhibitor	Cellular response to osmotic stress {go:0071470}; negative regulation of endopeptidase activity {go:0010951}; neutrophil degranulation {go:0043312}; sensory perception of sound {go:0007605}
PLBD2	Putative phospholipase B-like 2 45 kDa form	Q8NHP8	17.7295	Hydrolase	Lipid catabolic process {go:0016042}
CALR	Calreticulin	P27797	17.7145	Chaperone	Antigen processing and presentation of exogenous peptide antigen via mhc class i, tap-dependent {go:0002479}; antigen processing and presentation of peptide antigen via mhc class i {go:0002474}; atf6-mediated unfolded protein response {go:0036500}; cardiac muscle cell differentiation {go:0055007}; cellular calcium ion homeostasis {go:0006874}; cellular response to lithium ion {go:0071285}; cellul…
HIST1H4A	Histone H4	P62805	17.7057	DNA-binding	Cellular protein metabolic process {go:0044267}; cenp-a containing nucleosome assembly {go:0034080}; chromatin silencing at rdna{go:0000183}; dnareplication-dependent nucleosome assembly {go:0006335}; dnareplication-independent nucleosome assembly {go:0006336}; dna-templated transcription, initiation {go:0006352}; double-strand break repair via nonhomologous end joining {go:0006303}; negative reg…
C1S	Complement C1s subcomponent light chain	P09871	17.7032	Hydrolase; Protease; Serine protease	Complement activation {go:0006956}; complement activation, classical pathway {go:0006958}; innate immune response {go:0045087}; regulation of complement activation {go:0030449}
ADIPOQ	Adiponectin	Q15848	17.6992	Hormone	Brown fat cell differentiation {go:0050873}; cellular response to camp {go:0071320}; cellular response to drug {go:0035690}; cellular response to epinephrine stimulus {go:0071872}; cellular response to insulin stimulus {go:0032869}; circadian rhythm {go:0007623}; detection of oxidative stress {go:0070994}; fatty acid beta-oxidation {go:0006635}; fatty acid oxidation {go:0019395}; generation of pr…
IGHE	Immunoglobulin heavy constant epsilon	P01854	17.6896	NA	B cell receptor signaling pathway {go:0050853}; complement activation, classical pathway {go:0006958}; cytokine-mediated signaling pathway {go:0019221}; defense response to bacterium {go:0042742}; fc-epsilon receptor signaling pathway {go:0038095}; immune response {go:0006955}; innate immune response {go:0045087}; phagocytosis, engulfment {go:0006911}; phagocytosis, recognition {go:0006910}; posi…
EIF5A	Eukaryotic translation initiation factor 5A-1 (eIF-5A-1; eIF-5A1)	P63241	17.6807	Elongation factor; RNA-binding	Apoptotic process {go:0006915}; mrnaexport from nucleus {go:0006406}; nucleocytoplasmic transport {go:0006913}; positive regulation of cell population proliferation {go:0008284}; positive regulation of translational elongation {go:0045901}; positive regulation of translational termination {go:0045905}; protein export from nucleus {go:0006611}; translational frameshifting {go:0006452}
PSMA6	Proteasome subunit alpha type-6	P60900	17.6531	Hydrolase; Protease; Threonine protease	Anaphase-promoting complex-dependent catabolic process {go:0031145}; antigen processing and presentation of exogenous peptide antigen via mhc class i, tap-dependent {go:0002479}; fc-epsilon receptor signaling pathway {go:0038095}; interleukin-1-mediated signaling pathway {go:0070498}; mapk cascade {go:0000165}; negative regulation of canonical wnt signaling pathway {go:0090090}; negative regulati…
LBP	Lipopolysaccharide-binding protein (LBP)	P18428	17.6332	Antibiotic; Antimicrobial	Acute-phase response {go:0006953}; cellular defense response {go:0006968}; cellular response to lipopolysaccharide {go:0071222}; cellular response to lipoteichoic acid {go:0071223}; cytokine-mediated signaling pathway {go:0019221}; defense response to gram-negative bacterium {go:0050829}; defense response to gram-positive bacterium {go:0050830}; detection of molecule of bacterial origin {go:00324…
ACTN1	Alpha-actinin-1	P12814	17.6224	Actin-binding	Actin crosslink formation {go:0051764}; actin filament bundle assembly {go:0051017}; actin filament network formation {go:0051639}; actin filament organization {go:0007015}; focal adhesion assembly {go:0048041}; negative regulation of cellular component movement {go:0051271}; platelet degranulation {go:0002576}; platelet formation {go:0030220}; platelet morphogenesis {go:0036344}; regulation of a…
CST6	Cystatin-M	Q15828	17.5988	Protease inhibitor; Thiol protease inhibitor	Anatomical structure morphogenesis {go:0009653}; epidermis development {go:0008544}
TSPAN8	Tetraspanin-8 (Tspan-8)	P19075	17.595	NA	Negative regulation of blood coagulation {go:0030195}; regulation of gene expression {go:0010468}; spermatogenesis {go:0007283}
HIST2H3A	Histone H3.2	Q71DI3	17.595	DNA-binding	Blood coagulation {go:0007596}; cellular protein metabolic process {go:0044267}; chromatin organization {go:0006325}; chromatin silencing at rdna{go:0000183}; interleukin-7-mediated signaling pathway {go:0038111}; negative regulation of gene expression, epigenetic {go:0045814}; nucleosome assembly {go:0006334}; regulation of gene silencing by mirna{go:0060964}; regulation of megakaryocyte differe…
PRSS8	Prostasin heavy chain	Q16651	17.5862	Hydrolase; Protease; Serine protease	Cornification {go:0070268}; positive regulation of sodium ion transport {go:0010765}
NPEPPS	Puromycin-sensitive aminopeptidase (PSA)	P55786	17.5841	Aminopeptidase; Hydrolase; Metalloprotease; Protease	Cellular response to hypoxia {go:0071456}; peptide catabolic process {go:0043171}; positive regulation of protein targeting to mitochondrion {go:1903955}; protein polyubiquitination {go:0000209}; proteolysis {go:0006508}
WARS	T2-TrpRS	P23381	17.5835	Aminoacyl-tRNA synthetase; Ligase	Angiogenesis {go:0001525}; negative regulation of cell population proliferation {go:0008285}; negative regulation of protein kinase activity {go:0006469}; negative regulation of protein phosphorylation {go:0001933}; positive regulation of gene expression {go:0010628}; positive regulation of protein complex assembly {go:0031334}; regulation of angiogenesis {go:0045765}; regulation of protein adp-r…
EFHD2	EF-hand domain-containing protein D2	Q96C19	17.5766	NA	NA
CTSS	Cathepsin S	P25774	17.5723	Hydrolase; Protease; Thiol protease	Adaptive immune response {go:0002250}; antigen processing and presentation {go:0019882}; antigen processing and presentation of exogenous peptide antigen via mhc class ii {go:0019886}; antigen processing and presentation of peptide antigen {go:0048002}; basement membrane disassembly {go:0034769}; cellular response to thyroid hormone stimulus {go:0097067}; collagen catabolic process {go:0030574}; …
SNCA	Alpha-synuclein	P37840	17.5644	NA	Activation of cysteine-type endopeptidase activity involved in apoptotic process {go:0006919}; adult locomotory behavior {go:0008344}; aging {go:0007568}; behavioral response to cocaine {go:0048148}; cellular protein metabolic process {go:0044267}; cellular response to copper ion {go:0071280}; cellular response to epinephrine stimulus {go:0071872}; cellular response to fibroblast growth factor st…
MARCO	Macrophage receptor MARCO	Q9UEW3	17.5614	Receptor	Adenylate cyclase-inhibiting g protein-coupled receptor signaling pathway {go:0007193}; amyloid-beta clearance {go:0097242}; apoptotic cell clearance {go:0043277}; cell surface receptor signaling pathway {go:0007166}; endocytosis {go:0006897}; innate immune response {go:0045087}; phagocytosis, engulfment {go:0006911}; positive regulation of erk1 and erk2 cascade {go:0070374}; positive regulation …
GPRC5A	Retinoic acid-induced protein 3	Q8NFJ5	17.5599	G-protein coupled receptor; Receptor; Transducer	Negative regulation of epidermal growth factor-activated receptor activity {go:0007175}; signal transduction {go:0007165}
LAMP1	Lysosome-associated membrane glycoprotein 1 (LAMP-1; Lysosome-associated membrane protein 1)	P11279	17.5455	Host cell receptor for virus entry; Receptor	Autophagic cell death {go:0048102}; establishment of protein localization to organelle {go:0072594}; golgi to lysosome transport {go:0090160}; granzyme-mediated apoptotic signaling pathway {go:0008626}; neutrophil degranulation {go:0043312}; positive regulation of natural killer cell degranulation {go:0043323}; positive regulation of natural killer cell mediated cytotoxicity {go:0045954}; protein…
CNDP2	Cytosolic non-specific dipeptidase	Q96KP4	17.5421	Carboxypeptidase; Hydrolase; Metalloprotease; Protease	Glutathione biosynthetic process {go:0006750}
DAG1	Beta-dystroglycan	Q14118	17.5394	Host cell receptor for virus entry; Receptor	Aging {go:0007568}; angiogenesis involved in wound healing {go:0060055}; axon regeneration {go:0031103}; basement membrane organization {go:0071711}; branching involved in salivary gland morphogenesis {go:0060445}; calcium-dependent cell-matrix adhesion {go:0016340}; cellular response to cholesterol {go:0071397}; cellular response to mechanical stimulus {go:0071260}; commissural neuron axon guida…
NEO1	Neogenin	Q92859	17.5261	NA	Axon guidance {go:0007411}; cell adhesion {go:0007155}; iron ion homeostasis {go:0055072}; positive regulation of bmp signaling pathway {go:0030513}
YWHAB	14-3-3 protein beta/alpha, N-terminally processed	P31946	17.5227	NA	Cytoplasmic sequestering of protein {go:0051220}; hippo signaling {go:0035329}; mapk cascade {go:0000165}; membrane organization {go:0061024}; negative regulation of g protein-coupled receptor signaling pathway {go:0045744}; negative regulation of protein dephosphorylation {go:0035308}; negative regulation of transcription, dna-templated {go:0045892}; positive regulation of catalytic activity {go…
COL5A2	Collagen alpha-2(V) chain	P05997	17.5181	NA	Cellular response to amino acid stimulus {go:0071230}; collagen fibril organization {go:0030199}; extracellular matrix organization {go:0030198}; eye morphogenesis {go:0048592}; negative regulation of endodermal cell differentiation {go:1903225}; notochord development {go:0030903}; ossification {go:0001503}; skeletal system development {go:0001501}; skin development {go:0043588}
HEXA	Beta-hexosaminidase subunit alpha	P06865	17.5126	Glycosidase; Hydrolase	Carbohydrate metabolic process {go:0005975}; chondroitin sulfate catabolic process {go:0030207}; glycosaminoglycan biosynthetic process {go:0006024}; glycosphingolipid metabolic process {go:0006687}; hyaluronan catabolic process {go:0030214}; keratan sulfate catabolic process {go:0042340}
IQGAP1	Ras GTPase-activating-like protein IQGAP1	P46940	17.5099	Calmodulin-binding	Cell migration {go:0016477}; cellular response to calcium ion {go:0071277}; cellular response to epidermal growth factor stimulus {go:0071364}; cellular response to platelet-derived growth factor stimulus {go:0036120}; epidermal growth factor receptor signaling pathway {go:0007173}; fibroblast growth factor receptor signaling pathway {go:0008543}; glomerular visceral epithelial cell development {…
ALCAM	CD166 antigen	Q13740	17.4969	NA	Adaptive immune response {go:0002250}; axon extension involved in axon guidance {go:0048846}; cell adhesion {go:0007155}; heterophilic cell-cell adhesion via plasma membrane cell adhesion molecules {go:0007157}; motor neuron axon guidance {go:0008045}; neuron projection extension {go:1990138}; retinal ganglion cell axon guidance {go:0031290}; signal transduction {go:0007165}
SERPINB10	Serpin B10	P48595	17.4949	Protease inhibitor; Serine protease inhibitor	Negative regulation of endopeptidase activity {go:0010951}; neutrophil degranulation {go:0043312}
LASP1	LIM and SH3 domain protein 1 (LASP-1)	Q14847	17.4935	Actin-binding	Ion transport {go:0006811}
NME2	Nucleoside diphosphate kinase B (NDK B; NDP kinase B)	P22392	17.4857	Activator; DNA-binding; KiNAse; Transferase	Adenylate cyclase-activating g protein-coupled receptor signaling pathway {go:0007189}; cell adhesion {go:0007155}; cellular response to fatty acid {go:0071398}; cellular response to glucose stimulus {go:0071333}; cellular response to oxidative stress {go:0034599}; ctp biosynthetic process {go:0006241}; gtp biosynthetic process {go:0006183}; integrin-mediated signaling pathway {go:0007229}; negat…
VCP	Transitional endoplasmic reticulum ATPase (TER ATPase)	P55072	17.4541	Hydrolase	Activation of cysteine-type endopeptidase activity involved in apoptotic process {go:0006919}; aggresome assembly {go:0070842}; atp metabolic process {go:0046034}; autophagosome maturation {go:0097352}; autophagy {go:0006914}; cellular response to arsenite ion {go:1903843}; cellular response to dnadamage stimulus {go:0006974}; cellular response to heat {go:0034605}; dnarepair {go:0006281}; double…
CFP	Properdin	P27918	17.4336	NA	Complement activation {go:0006956}; complement activation, alternative pathway {go:0006957}; defense response to bacterium {go:0042742}; immune response {go:0006955}; neutrophil degranulation {go:0043312}; regulation of complement activation {go:0030449}
VCAN	Versican core protein	P13611	17.3985	NA	Cell adhesion {go:0007155}; cell recognition {go:0008037}; cellular protein metabolic process {go:0044267}; central nervous system development {go:0007417}; chondroitin sulfate biosynthetic process {go:0030206}; chondroitin sulfate catabolic process {go:0030207}; dermatan sulfate biosynthetic process {go:0030208}; extracellular matrix organization {go:0030198}; glial cell migration {go:0008347}; …
IL6ST	Interleukin-6 receptor subunit beta (IL-6 receptor subunit beta; IL-6R subunit beta; IL-6R-beta; IL-6RB)	P40189	17.3918	Receptor	Ciliary neurotrophic factor-mediated signaling pathway {go:0070120}; cytokine-mediated signaling pathway {go:0019221}; glycogen metabolic process {go:0005977}; interleukin-27-mediated signaling pathway {go:0070106}; interleukin-35-mediated signaling pathway {go:0070757}; interleukin-6-mediated signaling pathway {go:0070102}; leukemia inhibitory factor signaling pathway {go:0048861}; negative regu…
HSPE1	10 kDa heat shock protein, mitochondrial (Hsp10)	P61604	17.3877	Chaperone	Activation of cysteine-type endopeptidase activity involved in apoptotic process {go:0006919}; chaperone cofactor-dependent protein refolding {go:0051085}; osteoblast differentiation {go:0001649}; protein folding {go:0006457}; response to unfolded protein {go:0006986}
CLIC1	Chloride intracellular channel protein 1	O00299	17.387	Chloride channel; Ion channel; Voltage-gated channel	Chloride transport {go:0006821}; platelet aggregation {go:0070527}; positive regulation of osteoblast differentiation {go:0045669}; regulation of cell cycle {go:0051726}; regulation of ion transmembrane transport {go:0034765}; regulation of mitochondrial membrane potential {go:0051881}; signal transduction {go:0007165}
PSMA3	Proteasome subunit alpha type-3	P25788	17.3824	Hydrolase; Protease; Threonine protease	Anaphase-promoting complex-dependent catabolic process {go:0031145}; antigen processing and presentation of exogenous peptide antigen via mhc class i, tap-dependent {go:0002479}; fc-epsilon receptor signaling pathway {go:0038095}; interleukin-1-mediated signaling pathway {go:0070498}; mapk cascade {go:0000165}; negative regulation of canonical wnt signaling pathway {go:0090090}; negative regulati…
CTSL	Cathepsin L1 light chain	P07711	17.3688	Hydrolase; Protease; Thiol protease	Adaptive immune response {go:0002250}; antigen processing and presentation {go:0019882}; antigen processing and presentation of exogenous peptide antigen via mhc class ii {go:0019886}; cellular response to thyroid hormone stimulus {go:0097067}; collagen catabolic process {go:0030574}; extracellular matrix disassembly {go:0022617}; macrophage apoptotic process {go:0071888}; proteolysis {go:0006508…
PSMB6	Proteasome subunit beta type-6	P28072	17.3502	Hydrolase; Protease; Threonine protease	Anaphase-promoting complex-dependent catabolic process {go:0031145}; antigen processing and presentation of exogenous peptide antigen via mhc class i, tap-dependent {go:0002479}; fc-epsilon receptor signaling pathway {go:0038095}; interleukin-1-mediated signaling pathway {go:0070498}; mapk cascade {go:0000165}; negative regulation of canonical wnt signaling pathway {go:0090090}; negative regulati…
EPCAM	Epithelial cell adhesion molecule (Ep-CAM)	P16422	17.3496	Tumor antigen	Cell-cell adhesion via plasma-membrane adhesion molecules {go:0098742}; leukocyte migration {go:0050900}; negative regulation of apoptotic process {go:0043066}; negative regulation of cell-cell adhesion mediated by cadherin {go:2000048}; positive regulation of cell motility {go:2000147}; positive regulation of cell population proliferation {go:0008284}; positive regulation of stem cell proliferat…
DSG1	Desmoglein-1	Q02413	17.3485	NA	Calcium-dependent cell-cell adhesion via plasma membrane cell adhesion molecules {go:0016339}; cell-cell adhesion {go:0098609}; cell-cell junction assembly {go:0007043}; cornification {go:0070268}; homophilic cell adhesion via plasma membrane adhesion molecules {go:0007156}; keratinization {go:0031424}; maternal process involved in female pregnancy {go:0060135}; neutrophil degranulation {go:00433…
SPP1	Osteopontin	P10451	17.3398	Cytokine	Androgen catabolic process {go:0006710}; biomineral tissue development {go:0031214}; cell adhesion {go:0007155}; cellular protein metabolic process {go:0044267}; cellular response to testosterone stimulus {go:0071394}; decidualization {go:0046697}; embryo implantation {go:0007566}; extracellular matrix organization {go:0030198}; inflammatory response {go:0006954}; negative regulation of collatera…
CTSC	Dipeptidyl peptidase 1 light chain	P53634	17.3374	Hydrolase; Protease; Thiol protease	Aging {go:0007568}; copii vesicle coating {go:0048208}; endoplasmic reticulum to golgi vesicle-mediated transport {go:0006888}; immune response {go:0006955}; negative regulation of myelination {go:0031642}; neutrophil degranulation {go:0043312}; positive regulation of apoptotic signaling pathway {go:2001235}; positive regulation of microglial cell activation {go:1903980}; positive regulation of p…
HIST1H1B	Histone H1.5	P16401	17.3374	DNA-binding	Chromatin organization {go:0006325}; chromosome condensation {go:0030261}; establishment of protein localization to chromatin {go:0071169}; muscle organ development {go:0007517}; negative regulation of chromatin silencing {go:0031936}; negative regulation of dnarecombination {go:0045910}; negative regulation of transcription by rnapolymerase ii {go:0000122}; nucleosome assembly {go:0006334}; nucl…
WFDC2	WAP four-disulfide core domain protein 2	Q14508	17.323	Aspartic protease inhibitor; Protease inhibitor; Serine protease inhibitor; Thiol protease inhibitor	Proteolysis {go:0006508}; spermatogenesis {go:0007283}
HEXB	Beta-hexosaminidase subunit beta chain A	P07686	17.303	Glycosidase; Hydrolase	Astrocyte cell migration {go:0043615}; cellular calcium ion homeostasis {go:0006874}; cellular protein metabolic process {go:0044267}; chondroitin sulfate catabolic process {go:0030207}; ganglioside catabolic process {go:0006689}; glycosphingolipid metabolic process {go:0006687}; hyaluronan catabolic process {go:0030214}; keratan sulfate catabolic process {go:0042340}; lipid storage {go:0019915};…
C1R	Complement C1r subcomponent light chain	P00736	17.3003	Hydrolase; Protease; Serine protease	Complement activation {go:0006956}; complement activation, classical pathway {go:0006958}; immune response {go:0006955}; innate immune response {go:0045087}; regulation of complement activation {go:0030449}; zymogen activation {go:0031638}
PSMA4	Proteasome subunit alpha type-4	P25789	17.2987	Hydrolase; Protease; Threonine protease	Anaphase-promoting complex-dependent catabolic process {go:0031145}; antigen processing and presentation of exogenous peptide antigen via mhc class i, tap-dependent {go:0002479}; fc-epsilon receptor signaling pathway {go:0038095}; interleukin-1-mediated signaling pathway {go:0070498}; mapk cascade {go:0000165}; negative regulation of canonical wnt signaling pathway {go:0090090}; negative regulati…
HNRNPD	Heterogeneous nuclear ribonucleoprotein D0 (hnRNP D0)	Q14103	17.2967	DNA-binding; RNA-binding; Ribonucleoprotein	3'-utr-mediated mrnadestabilization {go:0061158}; cellular response to amino acid stimulus {go:0071230}; cellular response to estradiol stimulus {go:0071392}; cellular response to nitric oxide {go:0071732}; cellular response to putrescine {go:1904586}; cerebellum development {go:0021549}; circadian regulation of translation {go:0097167}; hepatocyte dedifferentiation {go:1990828}; liver developmen…
GSS	Glutathione synthetase (GSH synthetase; GSH-S)	P48637	17.2724	Ligase	Aging {go:0007568}; cellular amino acid metabolic process {go:0006520}; glutathione biosynthetic process {go:0006750}; nervous system development {go:0007399}; response to amino acid {go:0043200}; response to cadmium ion {go:0046686}; response to nutrient levels {go:0031667}; response to oxidative stress {go:0006979}; response to tumor necrosis factor {go:0034612}; response to xenobiotic stimulus…
APOB	Apolipoprotein B-48 (Apo B-100; Apo B-48)	P04114	17.2668	Heparin-binding	Artery morphogenesis {go:0048844}; cellular protein metabolic process {go:0044267}; cellular response to prostaglandin stimulus {go:0071379}; cellular response to tumor necrosis factor {go:0071356}; cholesterol efflux {go:0033344}; cholesterol homeostasis {go:0042632}; cholesterol metabolic process {go:0008203}; cholesterol transport {go:0030301}; chylomicron assembly {go:0034378}; chylomicron re…
PLTP	Phospholipid transfer protein	P55058	17.264	NA	Ceramide transport {go:0035627}; flagellated sperm motility {go:0030317}; high-density lipoprotein particle remodeling {go:0034375}; lipid metabolic process {go:0006629}; lipid transport {go:0006869}; phospholipid transport {go:0015914}; positive regulation of cholesterol efflux {go:0010875}; vitamin e biosynthetic process {go:0010189}
FASN	Oleoyl-[acyl-carrier-protein] hydrolase	P49327	17.2566	Hydrolase; Lyase; MultifunctioNAl enzyme; Oxidoreductase; Transferase	Acetyl-coa metabolic process {go:0006084}; cellular response to interleukin-4 {go:0071353}; establishment of endothelial intestinal barrier {go:0090557}; ether lipid biosynthetic process {go:0008611}; fatty acid biosynthetic process {go:0006633}; fatty acid metabolic process {go:0006631}; fatty-acyl-coa biosynthetic process {go:0046949}; mammary gland development {go:0030879}; monocyte differenti…
SPTBN1	Spectrin beta chain, non-erythrocytic 1	Q01082	17.2542	Actin capping; Actin-binding; Calmodulin-binding	Actin filament capping {go:0051693}; axon guidance {go:0007411}; common-partner smad protein phosphorylation {go:0007182}; endoplasmic reticulum to golgi vesicle-mediated transport {go:0006888}; golgi to plasma membrane protein transport {go:0043001}; mapk cascade {go:0000165}; membrane assembly {go:0071709}; mitotic cytokinesis {go:0000281}; plasma membrane organization {go:0007009}; positive re…
S100A13	Protein S100-A13	Q99584	17.2487	NA	Cytokine secretion {go:0050663}; interleukin-1 alpha secretion {go:0050703}; mast cell degranulation {go:0043303}; positive regulation of cell population proliferation {go:0008284}; positive regulation of i-kappab kinase/nf-kappab signaling {go:0043123}; regulation of cell shape {go:0008360}; response to copper ion {go:0046688}; response to electrical stimulus {go:0051602}
HMGB1	High mobility group protein B1	P09429	17.2381	DNA-binding	Activation of innate immune response {go:0002218}; apoptotic cell clearance {go:0043277}; apoptotic dnafragmentation {go:0006309}; autophagy {go:0006914}; cell chemotaxis {go:0060326}; cellular response to lipopolysaccharide {go:0071222}; chromatin remodeling {go:0006338}; chromatin silencing {go:0006342}; dendritic cell chemotaxis {go:0002407}; developmental process {go:0032502}; dnageometric ch…
HSP90AB1	Heat shock protein HSP 90-beta (HSP 90)	P08238	17.2369	Chaperone	Axon extension {go:0048675}; cellular response to drug {go:0035690}; cellular response to interleukin-4 {go:0071353}; cellular response to organic cyclic compound {go:0071407}; central nervous system neuron axonogenesis {go:0021955}; chaperone-mediated protein complex assembly {go:0051131}; establishment of cell polarity {go:0030010}; fc-gamma receptor signaling pathway involved in phagocytosis {…
TBCA	Tubulin-specific chaperone A	O75347	17.2261	Chaperone	Post-chaperonin tubulin folding pathway {go:0007023}; protein folding {go:0006457}; tubulin complex assembly {go:0007021}
TGFBR2	TGF-beta receptor type-2 (TGFR-2)	P37173	17.2207	KiNAse; Receptor; Serine/threonine-protein kiNAse; Transferase	Activation of protein kinase activity {go:0032147}; aging {go:0007568}; animal organ regeneration {go:0031100}; apoptotic process {go:0006915}; atrioventricular valve morphogenesis {go:0003181}; blood vessel development {go:0001568}; brain development {go:0007420}; branching involved in blood vessel morphogenesis {go:0001569}; bronchus morphogenesis {go:0060434}; cardiac left ventricle morphogene…
HMGB2	High mobility group protein B2	P26583	17.2164	DNA-binding	Apoptotic dnafragmentation {go:0006309}; cell chemotaxis {go:0060326}; cellular response to lipopolysaccharide {go:0071222}; chromatin organization {go:0006325}; chromatin remodeling {go:0006338}; defense response to gram-negative bacterium {go:0050829}; defense response to gram-positive bacterium {go:0050830}; dnageometric change {go:0032392}; dnaligation involved in dnarepair {go:0051103}; dnar…
TGM2	Protein-glutamine gamma-glutamyltransferase 2	P21980	17.2134	Acyltransferase; Transferase	Apoptotic cell clearance {go:0043277}; blood vessel remodeling {go:0001974}; branching involved in salivary gland morphogenesis {go:0060445}; isopeptide cross-linking via n6-(l-isoglutamyl)-l-lysine {go:0018153}; negative regulation of endoplasmic reticulum calcium ion concentration {go:0032471}; peptide cross-linking {go:0018149}; positive regulation of apoptotic process {go:0043065}; positive r…
HSP90B1	Endoplasmin	P14625	17.2027	Chaperone	Actin rod assembly {go:0031247}; atf6-mediated unfolded protein response {go:0036500}; cellular protein metabolic process {go:0044267}; cellular response to atp {go:0071318}; cytokine-mediated signaling pathway {go:0019221}; negative regulation of apoptotic process {go:0043066}; post-translational protein modification {go:0043687}; protein folding {go:0006457}; protein folding in endoplasmic reti…
BPIFA2	BPI fold-containing family A member 2	Q96DR5	17.1807	Antibiotic; Antimicrobial	Antimicrobial humoral response {go:0019730}; defense response to bacterium {go:0042742}
FCN3	Ficolin-3	O75636	17.1749	NA	Complement activation {go:0006956}; complement activation, lectin pathway {go:0001867}; defense response to virus {go:0051607}; negative regulation of rnabiosynthetic process {go:1902679}; negative regulation of viral entry into host cell {go:0046597}; recognition of apoptotic cell {go:0043654}
COL1A1	Collagen alpha-1(I) chain	P02452	17.16	NA	Blood coagulation {go:0007596}; blood vessel development {go:0001568}; bone trabecula formation {go:0060346}; cartilage development involved in endochondral bone morphogenesis {go:0060351}; cellular response to amino acid stimulus {go:0071230}; cellular response to epidermal growth factor stimulus {go:0071364}; cellular response to fibroblast growth factor stimulus {go:0044344}; cellular response…
CSN2	Beta-casein	P05814	17.1547	Milk protein	Calcium ion transport {go:0006816}; lactation {go:0007595}; negative regulation of cysteine-type endopeptidase activity {go:2000117}; negative regulation of lactation {go:1903488}
SUSD2	Sushi domain-containing protein 2	Q9UGT4	17.1492	Receptor	Immune response {go:0006955}; negative regulation of cell cycle g1/s phase transition {go:1902807}; negative regulation of cell division {go:0051782}
SET	Protein SET	Q01105	17.116	Chaperone; DNA-binding	Dnareplication {go:0006260}; negative regulation of histone acetylation {go:0035067}; negative regulation of neuron apoptotic process {go:0043524}; negative regulation of transcription, dna-templated {go:0045892}; nucleosome assembly {go:0006334}; nucleosome disassembly {go:0006337}; regulation of mrnastability {go:0043488}; viral process {go:0016032}
HNRNPK	Heterogeneous nuclear ribonucleoprotein K (hnRNP K)	P61978	17.1154	Activator; DNA-binding; RNA-binding; Repressor; Ribonucleoprotein	Mrnasplicing, via spliceosome {go:0000398}; negative regulation of apoptotic process {go:0043066}; negative regulation of mrnasplicing, via spliceosome {go:0048025}; positive regulation of low-density lipoprotein particle receptor biosynthetic process {go:0045716}; positive regulation of receptor-mediated endocytosis {go:0048260}; positive regulation of transcription by rnapolymerase ii {go:00459…
APOC2	Proapolipoprotein C-II	P02655	17.1124	NA	Cholesterol efflux {go:0033344}; cholesterol homeostasis {go:0042632}; chylomicron assembly {go:0034378}; chylomicron remnant clearance {go:0034382}; chylomicron remodeling {go:0034371}; high-density lipoprotein particle clearance {go:0034384}; high-density lipoprotein particle remodeling {go:0034375}; lipid catabolic process {go:0016042}; lipoprotein transport {go:0042953}; negative regulation o…
CSF1R	Macrophage colony-stimulating factor 1 receptor	P07333	17.1059	KiNAse; Receptor; Transferase; Tyrosine-protein kiNAse	Axon guidance {go:0007411}; cell population proliferation {go:0008283}; cell-cell junction maintenance {go:0045217}; cellular response to cytokine stimulus {go:0071345}; cellular response to macrophage colony-stimulating factor stimulus {go:0036006}; cytokine-mediated signaling pathway {go:0019221}; forebrain neuron differentiation {go:0021879}; hematopoietic progenitor cell differentiation {go:0…
PTMA	Thymosin alpha-1	P06454	17.0905	NA	Histone exchange {go:0043486}; negative regulation of apoptotic process {go:0043066}; transcription, dna-templated {go:0006351}
PDLIM1	PDZ and LIM domain protein 1	O00151	17.0862	NA	Actin cytoskeleton organization {go:0030036}; heart development {go:0007507}; muscle structure development {go:0061061}; regulation of transcription, dna-templated {go:0006355}; response to hypoxia {go:0001666}; response to oxidative stress {go:0006979}
PSME1	Proteasome activator complex subunit 1	Q06323	17.0807	NA	Anaphase-promoting complex-dependent catabolic process {go:0031145}; antigen processing and presentation of exogenous peptide antigen via mhc class i, tap-dependent {go:0002479}; fc-epsilon receptor signaling pathway {go:0038095}; interleukin-1-mediated signaling pathway {go:0070498}; mapk cascade {go:0000165}; negative regulation of canonical wnt signaling pathway {go:0090090}; negative regulati…
SH3BGRL	SH3 domain-binding glutamic acid-rich-like protein	O75368	17.0714	NA	NA
GDI1	Rab GDP dissociation inhibitor alpha (Rab GDI alpha)	P31150	17.0696	GTPase activation	Negative regulation of axonogenesis {go:0050771}; negative regulation of protein targeting to membrane {go:0090315}; positive regulation of axon extension {go:0045773}; protein transport {go:0015031}; rab protein signal transduction {go:0032482}; regulation of small gtpase mediated signal transduction {go:0051056}; response to calcium ion {go:0051592}; signal transduction {go:0007165}; vesicle-me…
S100A4	Protein S100-A4	P26447	17.069	NA	Epithelial to mesenchymal transition {go:0001837}; positive regulation of i-kappab kinase/nf-kappab signaling {go:0043123}
ROS1	Proto-oncogene tyrosine-protein kinase ROS	P08922	17.0582	KiNAse; Receptor; Transferase; Tyrosine-protein kiNAse	Cell differentiation {go:0030154}; cell population proliferation {go:0008283}; columnar/cuboidal epithelial cell development {go:0002066}; negative regulation of gene expression {go:0010629}; peptidyl-tyrosine autophosphorylation {go:0038083}; protein phosphorylation {go:0006468}; regulation of cell growth {go:0001558}; regulation of erk1 and erk2 cascade {go:0070372}; regulation of phosphate tra…
FBLN1	Fibulin-1 (FIBL-1)	P23142	17.0575	NA	Blood coagulation, fibrin clot formation {go:0072378}; embryo implantation {go:0007566}; extracellular matrix organization {go:0030198}; negative regulation of cell adhesion {go:0007162}; negative regulation of cell motility {go:2000146}; negative regulation of erk1 and erk2 cascade {go:0070373}; negative regulation of protein phosphorylation {go:0001933}; negative regulation of stem cell prolife…
S100A9	Protein S100-A9	P06702	17.0487	Antimicrobial; Antioxidant	Activation of cysteine-type endopeptidase activity involved in apoptotic process {go:0006919}; antimicrobial humoral immune response mediated by antimicrobial peptide {go:0061844}; antimicrobial humoral response {go:0019730}; apoptotic process {go:0006915}; autophagy {go:0006914}; cell-cell signaling {go:0007267}; chemokine production {go:0032602}; cytokine production {go:0001816}; defense respon…
PSMA1	Proteasome subunit alpha type-1	P25786	17.037	Hydrolase; Protease; Threonine protease	Anaphase-promoting complex-dependent catabolic process {go:0031145}; antigen processing and presentation of exogenous peptide antigen via mhc class i, tap-dependent {go:0002479}; fc-epsilon receptor signaling pathway {go:0038095}; interleukin-1-mediated signaling pathway {go:0070498}; mapk cascade {go:0000165}; negative regulation of canonical wnt signaling pathway {go:0090090}; negative regulati…
PPIB	Peptidyl-prolyl cis-trans isomerase B (PPIase B)	P23284	17.0168	Isomerase; Rotamase	Bone development {go:0060348}; chaperone-mediated protein folding {go:0061077}; positive regulation by host of viral genome replication {go:0044829}; positive regulation by host of viral process {go:0044794}; positive regulation of multicellular organism growth {go:0040018}; protein peptidyl-prolyl isomerization {go:0000413}; protein refolding {go:0042026}; protein stabilization {go:0050821}
PSMB1	Proteasome subunit beta type-1	P20618	17.0156	Hydrolase; Protease; Threonine protease	Anaphase-promoting complex-dependent catabolic process {go:0031145}; antigen processing and presentation of exogenous peptide antigen via mhc class i, tap-dependent {go:0002479}; fc-epsilon receptor signaling pathway {go:0038095}; interleukin-1-mediated signaling pathway {go:0070498}; mapk cascade {go:0000165}; negative regulation of canonical wnt signaling pathway {go:0090090}; negative regulati…
YWHAH	14-3-3 protein eta	Q04917	16.996	NA	Glucocorticoid catabolic process {go:0006713}; glucocorticoid receptor signaling pathway {go:0042921}; intracellular protein transport {go:0006886}; membrane depolarization during action potential {go:0086010}; membrane organization {go:0061024}; negative regulation of dendrite morphogenesis {go:0050774}; positive regulation of protein insertion into mitochondrial membrane involved in apoptotic s…
GSR	Glutathione reductase, mitochondrial (GR; GRase)	P00390	16.9951	Oxidoreductase	Cell redox homeostasis {go:0045454}; cellular response to oxidative stress {go:0034599}; glutathione metabolic process {go:0006749}; nucleobase-containing small molecule interconversion {go:0015949}
LGALS1	Galectin-1 (Gal-1)	P09382	16.9922	NA	Apoptotic process {go:0006915}; cellular protein metabolic process {go:0044267}; cellular response to glucose stimulus {go:0071333}; cellular response to organic cyclic compound {go:0071407}; myoblast differentiation {go:0045445}; negative regulation of cell-substrate adhesion {go:0010812}; negative regulation of neuron projection development {go:0010977}; plasma cell differentiation {go:0002317}…
NSFL1C	NSFL1 cofactor p47	Q9UNZ2	16.9894	NA	Autophagosome assembly {go:0000045}; establishment of mitotic spindle orientation {go:0000132}; golgi organization {go:0007030}; membrane fusion {go:0061025}; negative regulation of protein localization to centrosome {go:1904780}; nuclear envelope reassembly {go:0031468}; positive regulation of mitotic centrosome separation {go:0046604}; proteasome-mediated ubiquitin-dependent protein catabolic p…
SFN	14-3-3 protein sigma	P31947	16.9888	NA	Dnadamage response, signal transduction by p53 class mediator resulting in cell cycle arrest {go:0006977}; establishment of skin barrier {go:0061436}; intrinsic apoptotic signaling pathway in response to dnadamage {go:0008630}; keratinization {go:0031424}; keratinocyte development {go:0003334}; membrane organization {go:0061024}; negative regulation of cysteine-type endopeptidase activity involve…
AGA	Glycosylasparaginase beta chain	P20933	16.9739	Hydrolase; Protease	Neutrophil degranulation {go:0043312}; protein deglycosylation {go:0006517}
AGER	Advanced glycosylation end product-specific receptor	Q15109	16.9577	NA	Astrocyte development {go:0014002}; cell surface receptor signaling pathway {go:0007166}; cellular response to amyloid-beta {go:1904646}; glucose mediated signaling pathway {go:0010255}; induction of positive chemotaxis {go:0050930}; inflammatory response {go:0006954}; innate immune response {go:0045087}; learning or memory {go:0007611}; modulation of age-related behavioral decline {go:0090647}; …
LDHA	L-lactate dehydrogenase A chain (LDH-A)	P00338	16.9548	Oxidoreductase	Glycolytic process {go:0006096}; pyruvate metabolic process {go:0006090}; substantia nigra development {go:0021762}
COL4A2	Canstatin	P08572	16.954	NA	Aging {go:0007568}; angiogenesis {go:0001525}; cellular response to transforming growth factor beta stimulus {go:0071560}; collagen-activated tyrosine kinase receptor signaling pathway {go:0038063}; endodermal cell differentiation {go:0035987}; extracellular matrix organization {go:0030198}; negative regulation of angiogenesis {go:0016525}; response to activity {go:0014823}; transcription, dna-te…
RAB1A	Ras-related protein Rab-1A	P62820	16.9489	NA	Autophagosome assembly {go:0000045}; autophagy {go:0006914}; cell migration {go:0016477}; copii vesicle coating {go:0048208}; copii-coated vesicle cargo loading {go:0090110}; defense response to bacterium {go:0042742}; endocytosis {go:0006897}; endoplasmic reticulum to golgi vesicle-mediated transport {go:0006888}; golgi organization {go:0007030}; growth hormone secretion {go:0030252}; interleuki…
NUDT9	ADP-ribose pyrophosphatase, mitochondrial	Q9BW91	16.944	Hydrolase	ADP catabolic process {go:0046032}; idp catabolic process {go:0046709}; nucleobase-containing small molecule catabolic process {go:0034656}
ARSA	Arylsulfatase A component C	P15289	16.9362	Hydrolase	Glycosphingolipid metabolic process {go:0006687}; neutrophil degranulation {go:0043312}
CD55	Complement decay-accelerating factor	P08174	16.9305	Blood group antigen; Host cell receptor for virus entry; Receptor	Cd4-positive, alpha-beta t cell cytokine production {go:0035743}; complement activation, classical pathway {go:0006958}; endoplasmic reticulum to golgi vesicle-mediated transport {go:0006888}; innate immune response {go:0045087}; negative regulation of complement activation {go:0045916}; neutrophil degranulation {go:0043312}; positive regulation of cd4-positive, alpha-beta t cell activation {go:2…
YWHAQ	14-3-3 protein theta	P27348	16.916	NA	Membrane organization {go:0061024}; negative regulation of ion transmembrane transport {go:0034766}; negative regulation of transcription, dna-templated {go:0045892}; positive regulation of protein insertion into mitochondrial membrane involved in apoptotic signaling pathway {go:1900740}; protein targeting {go:0006605}; small gtpase mediated signal transduction {go:0007264}; substantia nigra deve…
S100A10	Protein S100-A10	P60903	16.9115	NA	Membrane raft assembly {go:0001765}; positive regulation of binding {go:0051099}; positive regulation of focal adhesion assembly {go:0051894}; positive regulation of gtpase activity {go:0043547}; positive regulation of stress fiber assembly {go:0051496}; positive regulation of substrate adhesion-dependent cell spreading {go:1900026}; protein heterotetramerization {go:0051290}; protein localizatio…
MARCKS	Myristoylated alanine-rich C-kinase substrate (MARCKS)	P29966	16.9	Actin-binding; Calmodulin-binding	Actin crosslink formation {go:0051764}; actin filament bundle assembly {go:0051017}; protein homooligomerization {go:0051260}
UBE2N	Ubiquitin-conjugating enzyme E2 N	P61088	16.8952	Transferase	Activation of mapk activity {go:0000187}; cellular protein modification process {go:0006464}; dnadouble-strand break processing {go:0000729}; double-strand break repair via homologous recombination {go:0000724}; double-strand break repair via nonhomologous end joining {go:0006303}; histone ubiquitination {go:0016574}; interleukin-1-mediated signaling pathway {go:0070498}; jnk cascade {go:0007254}…
GANAB	Neutral alpha-glucosidase AB	Q14697	16.8859	Glycosidase; Hydrolase	Carbohydrate metabolic process {go:0005975}; n-glycan processing {go:0006491}; protein folding {go:0006457}
TUBB4B	Tubulin beta-4B chain	P68371	16.8827	NA	Ciliary basal body-plasma membrane docking {go:0097711}; g2/m transition of mitotic cell cycle {go:0000086}; microtubule cytoskeleton organization {go:0000226}; microtubule-based process {go:0007017}; mitotic cell cycle {go:0000278}; natural killer cell mediated cytotoxicity {go:0042267}; neutrophil degranulation {go:0043312}; regulation of g2/m transition of mitotic cell cycle {go:0010389}
COL6A1	Collagen alpha-1(VI) chain	P12109	16.8821	NA	Cell adhesion {go:0007155}; cellular response to amino acid stimulus {go:0071230}; endodermal cell differentiation {go:0035987}; extracellular matrix organization {go:0030198}; growth plate cartilage chondrocyte morphogenesis {go:0003429}; osteoblast differentiation {go:0001649}; protein heterotrimerization {go:0070208}
TGFBI	Transforming growth factor-beta-induced protein ig-h3 (Beta ig-h3)	Q15582	16.8721	NA	Angiogenesis {go:0001525}; cell adhesion {go:0007155}; cell population proliferation {go:0008283}; cellular protein metabolic process {go:0044267}; chondrocyte differentiation {go:0002062}; extracellular matrix organization {go:0030198}; negative regulation of cell adhesion {go:0007162}; response to stimulus {go:0050896}; visual perception {go:0007601}
PTPRF	Receptor-type tyrosine-protein phosphatase F	P10586	16.8655	Heparin-binding; Hydrolase; Protein phosphatase; Receptor	Cell adhesion {go:0007155}; cell migration {go:0016477}; negative regulation of receptor binding {go:1900121}; neuron projection regeneration {go:0031102}; peptidyl-tyrosine dephosphorylation {go:0035335}; protein dephosphorylation {go:0006470}; regulation of axon regeneration {go:0048679}; synaptic membrane adhesion {go:0099560}; transmembrane receptor protein tyrosine phosphatase signaling path…
CDH5	Cadherin-5	P33151	16.8643	NA	Adherens junction organization {go:0034332}; blood vessel maturation {go:0001955}; calcium-dependent cell-cell adhesion via plasma membrane cell adhesion molecules {go:0016339}; cell morphogenesis {go:0000902}; cell-cell adhesion {go:0098609}; cell-cell adhesion mediated by cadherin {go:0044331}; cell-cell junction assembly {go:0007043}; homophilic cell adhesion via plasma membrane adhesion molec…
TYMP	Thymidine phosphorylase (TP)	P19971	16.8572	Developmental protein; Glycosyltransferase; Growth factor; Transferase	Angiogenesis {go:0001525}; cell differentiation {go:0030154}; chemotaxis {go:0006935}; mitochondrial genome maintenance {go:0000002}; pyrimidine nucleobase metabolic process {go:0006206}; pyrimidine nucleoside catabolic process {go:0046135}; pyrimidine nucleoside metabolic process {go:0006213}; pyrimidine nucleoside salvage {go:0043097}; regulation of gastric motility {go:1905333}; regulation of …
HSPD1	60 kDa heat shock protein, mitochondrial	P10809	16.8565	Chaperone; Isomerase	De novo' protein folding {go:0006458}; activation of cysteine-type endopeptidase activity involved in apoptotic process {go:0006919}; apoptotic mitochondrial changes {go:0008637}; b cell activation {go:0042113}; b cell cytokine production {go:0002368}; b cell proliferation {go:0042100}; chaperone-mediated protein complex assembly {go:0051131}; interaction with symbiont {go:0051702}; isotype switc…
CRYZ	Quinone oxidoreductase	Q08257	16.85	Oxidoreductase; RNA-binding	Protein homotetramerization {go:0051289}; visual perception {go:0007601}; xenobiotic catabolic process {go:0042178}
CYCS	Cytochrome c	P99999	16.8472	NA	Activation of cysteine-type endopeptidase activity involved in apoptotic process by cytochrome c {go:0008635}; apoptotic process {go:0006915}; cellular respiration {go:0045333}; cellular response to oxidative stress {go:0034599}; mitochondrial electron transport, cytochrome c to oxygen {go:0006123}; mitochondrial electron transport, ubiquinol to cytochrome c {go:0006122}; mitochondrion organizati…
F11R	Junctional adhesion molecule A (JAM-A)	Q9Y624	16.8436	Host cell receptor for virus entry; Receptor	Actomyosin structure organization {go:0031032}; bicellular tight junction assembly {go:0070830}; cell adhesion {go:0007155}; establishment of endothelial intestinal barrier {go:0090557}; extracellular matrix organization {go:0030198}; inflammatory response {go:0006954}; intestinal absorption {go:0050892}; leukocyte migration {go:0050900}; negative regulation of gtpase activity {go:0034260}; posit…
RBP4	Plasma retinol-binding protein(1-176)	P02753	16.8374	NA	Cardiac muscle tissue development {go:0048738}; embryonic organ morphogenesis {go:0048562}; embryonic retinamorphogenesis in camera-type eye {go:0060059}; embryonic skeletal system development {go:0048706}; eye development {go:0001654}; female genitalia morphogenesis {go:0048807}; gluconeogenesis {go:0006094}; glucose homeostasis {go:0042593}; heart development {go:0007507}; heart trabecula forma…
PTGES3	Prostaglandin E synthase 3	Q15185	16.8336	Chaperone; Isomerase	Chaperone cofactor-dependent protein refolding {go:0051085}; chaperone-mediated protein complex assembly {go:0051131}; cyclooxygenase pathway {go:0019371}; positive regulation of phosphorylation {go:0042327}; positive regulation of telomerase activity {go:0051973}; prostaglandin biosynthetic process {go:0001516}; protein folding {go:0006457}; protein stabilization {go:0050821}; regulation of cell…
NPM1	Nucleophosmin (NPM)	P06748	16.8327	Chaperone; RNA-binding	Cell aging {go:0007569}; cellular response to uv {go:0034644}; cenp-a containing nucleosome assembly {go:0034080}; centrosome cycle {go:0007098}; chromatin remodeling {go:0006338}; dnarepair {go:0006281}; intracellular protein transport {go:0006886}; negative regulation of apoptotic process {go:0043066}; negative regulation of cell population proliferation {go:0008285}; negative regulation of cen…
CLIC5	Chloride intracellular channel protein 5	Q9NZA1	16.8273	Chloride channel; Ion channel; Voltage-gated channel	Chloride transport {go:0006821}; female pregnancy {go:0007565}; regulation of ion transmembrane transport {go:0034765}; response to stimulus {go:0050896}; sensory perception of sound {go:0007605}; visual perception {go:0007601}
HEG1	Protein HEG homolog 1	Q9ULI3	16.8113	Developmental protein	Cardiac atrium morphogenesis {go:0003209}; cardiac muscle tissue growth {go:0055017}; cell-cell junction assembly {go:0007043}; endothelial cell morphogenesis {go:0001886}; heart development {go:0007507}; in utero embryonic development {go:0001701}; lung development {go:0030324}; lymph circulation {go:0003017}; lymph vessel development {go:0001945}; multicellular organism growth {go:0035264}; neg…
APOC3	Apolipoprotein C-III (Apo-CIII; ApoC-III)	P02656	16.8096	NA	Cholesterol efflux {go:0033344}; cholesterol homeostasis {go:0042632}; chylomicron assembly {go:0034378}; chylomicron remnant clearance {go:0034382}; chylomicron remodeling {go:0034371}; g protein-coupled receptor signaling pathway {go:0007186}; high-density lipoprotein particle remodeling {go:0034375}; lipoprotein metabolic process {go:0042157}; negative regulation of cholesterol import {go:0060…
EPS8L1	Epidermal growth factor receptor kinase substrate 8-like protein 1 (EPS8-like protein 1)	Q8TE68	16.8067	NA	Positive regulation of ruffle assembly {go:1900029}; regulation of rho protein signal transduction {go:0035023}; rho protein signal transduction {go:0007266}
LSP1	Lymphocyte-specific protein 1	P33241	16.8021	NA	Cellular defense response {go:0006968}; signal transduction {go:0007165}
DMBT1	Deleted in malignant brain tumors 1 protein	Q9UGM3	16.7993	Developmental protein	Antimicrobial humoral immune response mediated by antimicrobial peptide {go:0061844}; cellular protein metabolic process {go:0044267}; defense response to gram-negative bacterium {go:0050829}; defense response to gram-positive bacterium {go:0050830}; defense response to virus {go:0051607}; epithelial cell differentiation {go:0030855}; induction of bacterial agglutination {go:0043152}; innate immu…
HNRNPA1	Heterogeneous nuclear ribonucleoprotein A1, N-terminally processed	P09651	16.7985	RNA-binding; Ribonucleoprotein	Cellular response to glucose starvation {go:0042149}; cellular response to sodium arsenite {go:1903936}; fibroblast growth factor receptor signaling pathway {go:0008543}; import into nucleus {go:0051170}; mrnasplicing, via spliceosome {go:0000398}; mrnatransport {go:0051028}; negative regulation of telomere maintenance via telomerase {go:0032211}; nuclear export {go:0051168}; positive regulation …
PEPD	Xaa-Pro dipeptidase (X-Pro dipeptidase)	P12955	16.7944	Dipeptidase; Hydrolase; Metalloprotease; Protease	Cellular amino acid metabolic process {go:0006520}; collagen catabolic process {go:0030574}; proteolysis {go:0006508}
CAMP	Antibacterial peptide LL-37	P49913	16.7879	Antibiotic; Antimicrobial	Antibacterial humoral response {go:0019731}; antifungal humoral response {go:0019732}; antimicrobial humoral immune response mediated by antimicrobial peptide {go:0061844}; antimicrobial humoral response {go:0019730}; chronic inflammatory response {go:0002544}; cytolysis by host of symbiont cells {go:0051838}; defense response to bacterium {go:0042742}; defense response to gram-negative bacterium…
GLOD4	Glyoxalase domain-containing protein 4	Q9HC38	16.7872	NA	NA
CDC42	Cell division control protein 42 homolog	P60953	16.7763	NA	Actin cytoskeleton organization {go:0030036}; actin filament organization {go:0007015}; blood coagulation {go:0007596}; cdc42 protein signal transduction {go:0032488}; cell junction assembly {go:0034329}; cell projection assembly {go:0030031}; dendritic spine morphogenesis {go:0060997}; endocytosis {go:0006897}; ephrin receptor signaling pathway {go:0048013}; establishment of epithelial cell apic…
A2ML1	Alpha-2-macroglobulin-like protein 1	A8K2U0	16.7761	Protease inhibitor; Serine protease inhibitor	Regulation of endopeptidase activity {go:0052548}
TLN1	Talin-1	Q9Y490	16.7709	NA	Cell-cell junction assembly {go:0007043}; cell-substrate junction assembly {go:0007044}; cortical actin cytoskeleton organization {go:0030866}; cytoskeletal anchoring at plasma membrane {go:0007016}; integrin activation {go:0033622}; integrin-mediated signaling pathway {go:0007229}; ire1-mediated unfolded protein response {go:0036498}; muscle contraction {go:0006936}; platelet aggregation {go:007…
CPB2	Carboxypeptidase B2	Q96IY4	16.7532	Carboxypeptidase; Hydrolase; Metalloprotease; Protease	Blood coagulation {go:0007596}; cellular response to glucose stimulus {go:0071333}; fibrinolysis {go:0042730}; liver regeneration {go:0097421}; negative regulation of fibrinolysis {go:0051918}; negative regulation of hepatocyte proliferation {go:2000346}; negative regulation of plasminogen activation {go:0010757}; positive regulation of extracellular matrix constituent secretion {go:0003331}; pro…
IGFBP6	Insulin-like growth factor-binding protein 6 (IBP-6; IGF-binding protein 6; IGFBP-6)	P24592	16.7427	Growth factor binding	Cellular protein metabolic process {go:0044267}; negative regulation of canonical wnt signaling pathway {go:0090090}; negative regulation of cell population proliferation {go:0008285}; regulation of insulin-like growth factor receptor signaling pathway {go:0043567}; signal transduction {go:0007165}
ARPC2	Actin-related protein 2/3 complex subunit 2	O15144	16.7407	Actin-binding	Actin filament polymerization {go:0030041}; actin polymerization-dependent cell motility {go:0070358}; arp2/3 complex-mediated actin nucleation {go:0034314}; ephrin receptor signaling pathway {go:0048013}; fc-gamma receptor signaling pathway involved in phagocytosis {go:0038096}; membrane organization {go:0061024}; positive regulation of lamellipodium assembly {go:0010592}; positive regulation of…
RNASET2	Ribonuclease T2	O00584	16.738	Endonuclease; Hydrolase; Nuclease	Neutrophil degranulation {go:0043312}; rnacatabolic process {go:0006401}
PAM	Peptidyl-alpha-hydroxyglycine alpha-amidating lyase (PAM; PHM)	P19021	16.7308	Lyase; MonooxygeNAse; MultifunctioNAl enzyme; Oxidoreductase	Central nervous system development {go:0007417}; fatty acid primary amide biosynthetic process {go:0062112}; heart development {go:0007507}; lactation {go:0007595}; limb development {go:0060173}; long-chain fatty acid metabolic process {go:0001676}; maternal process involved in female pregnancy {go:0060135}; odontogenesis {go:0042476}; ovulation cycle process {go:0022602}; peptide amidation {go:0…
LZTFL1	Leucine zipper transcription factor-like protein 1	Q9NQ48	16.7212	NA	Negative regulation of protein localization to ciliary membrane {go:1903568}; negative regulation of protein localization to cilium {go:1903565}
APRT	Adenine phosphoribosyltransferase (APRT)	P07741	16.7112	Glycosyltransferase; Transferase	Adenine salvage {go:0006168}; amp salvage {go:0044209}; cellular response to insulin stimulus {go:0032869}; grooming behavior {go:0007625}; lactation {go:0007595}; neutrophil degranulation {go:0043312}; purine ribonucleoside salvage {go:0006166}; purine-containing compound salvage {go:0043101}
ADK	Adenosine kinase (AK)	P55263	16.7088	KiNAse; Transferase	Amp salvage {go:0044209}; datp biosynthetic process {go:0006175}; purine ribonucleoside salvage {go:0006166}; purine-containing compound salvage {go:0043101}; ribonucleoside monophosphate biosynthetic process {go:0009156}
CALU	Calumenin	O43852	16.7021	NA	Cellular protein metabolic process {go:0044267}; post-translational protein modification {go:0043687}
CSN1S1	Casoxin-D	P47710	16.6917	Milk protein	Response to 11-deoxycorticosterone {go:1903496}; response to dehydroepiandrosterone {go:1903494}; response to estradiol {go:0032355}; response to progesterone {go:0032570}; transmembrane transport {go:0055085}
ANXA6	Annexin A6	P08133	16.6724	NA	Apoptotic signaling pathway {go:0097190}; growth plate cartilage chondrocyte differentiation {go:0003418}; ion transmembrane transport {go:0034220}; mitochondrial calcium ion homeostasis {go:0051560}; negative regulation of sequestering of calcium ion {go:0051283}; neural crest cell migration {go:0001755}; plasma membrane repair {go:0001778}; protein homooligomerization {go:0051260}; regulation o…
PNP	Purine nucleoside phosphorylase (PNP)	P00491	16.6703	Glycosyltransferase; Transferase	Immune response {go:0006955}; inosine catabolic process {go:0006148}; interleukin-2 secretion {go:0070970}; nad biosynthesis via nicotinamide riboside salvage pathway {go:0034356}; neutrophil degranulation {go:0043312}; nicotinamide riboside catabolic process {go:0006738}; nucleobase-containing compound metabolic process {go:0006139}; positive regulation of alpha-beta t cell differentiation {go:0…
SH3BGRL3	SH3 domain-binding glutamic acid-rich-like protein 3	Q9H299	16.6689	NA	Cell redox homeostasis {go:0045454}
MAPRE1	Microtubule-associated protein RP/EB family member 1	Q15691	16.6634	NA	Cell division {go:0051301}; cell migration {go:0016477}; ciliary basal body-plasma membrane docking {go:0097711}; g2/m transition of mitotic cell cycle {go:0000086}; negative regulation of microtubule polymerization {go:0031115}; positive regulation of cell migration {go:0030335}; positive regulation of microtubule plus-end binding {go:1903033}; positive regulation of microtubule polymerization {…
ATP5F1B	ATP synthase subunit beta, mitochondrial	P06576	16.6616	Translocase	Angiogenesis {go:0001525}; atp biosynthetic process {go:0006754}; cellular response to interleukin-7 {go:0098761}; cristae formation {go:0042407}; generation of precursor metabolites and energy {go:0006091}; lipid metabolic process {go:0006629}; mitochondrial atp synthesis coupled proton transport {go:0042776}; mitochondrion organization {go:0007005}; negative regulation of cell adhesion involved…
HIST1H1E	Histone H1.4	P10412	16.655	DNA-binding	Chromosome condensation {go:0030261}; histone h3-k27 trimethylation {go:0098532}; histone h3-k4 trimethylation {go:0080182}; negative regulation of chromatin silencing {go:0031936}; negative regulation of dnarecombination {go:0045910}; negative regulation of transcription by rnapolymerase ii {go:0000122}; nucleosome assembly {go:0006334}; nucleosome positioning {go:0016584}; regulation of transcr…
FKBP1A	Peptidyl-prolyl cis-trans isomerase FKBP1A (PPIase FKBP1A)	P62942	16.6539	Isomerase; Rotamase	'de novo' protein folding {go:0006458}; amyloid fibril formation {go:1990000}; calcium ion transmembrane transport {go:0070588}; chaperone-mediated protein folding {go:0061077}; heart morphogenesis {go:0003007}; heart trabecula formation {go:0060347}; negative regulation of phosphoprotein phosphatase activity {go:0032515}; positive regulation of i-kappab kinase/nf-kappab signaling {go:0043123}; p…
CAPG	Macrophage-capping protein	P40121	16.6488	Actin capping; Actin-binding	Barbed-end actin filament capping {go:0051016}; protein-containing complex assembly {go:0065003}
SERPINA5	Plasma serine protease inhibitor	P05154	16.6463	Heparin-binding; Protease inhibitor; Serine protease inhibitor	Blood coagulation {go:0007596}; fusion of sperm to egg plasma membrane involved in single fertilization {go:0007342}; lipid transport {go:0006869}; negative regulation of endopeptidase activity {go:0010951}; negative regulation of hydrolase activity {go:0051346}; seminal vesicle development {go:0061107}; spermatogenesis {go:0007283}
PROC	Activation peptide	P04070	16.6403	Hydrolase; Protease; Serine protease	Blood coagulation {go:0007596}; cellular protein metabolic process {go:0044267}; endoplasmic reticulum to golgi vesicle-mediated transport {go:0006888}; negative regulation of apoptotic process {go:0043066}; negative regulation of blood coagulation {go:0030195}; negative regulation of coagulation {go:0050819}; negative regulation of inflammatory response {go:0050728}; positive regulation of estab…
TCN1	Transcobalamin-1 (TC-1)	P20061	16.6387	NA	Cobalamin metabolic process {go:0009235}; cobalamin transport {go:0015889}; cobalt ion transport {go:0006824}; neutrophil degranulation {go:0043312}
SCARB2	Lysosome membrane protein 2	Q14108	16.6342	Host cell receptor for virus entry; Receptor	Aminophospholipid transport {go:0015917}; membrane organization {go:0061024}; positive regulation of neuron projection development {go:0010976}; protein targeting to lysosome {go:0006622}; receptor-mediated endocytosis {go:0006898}; regulation of cellular carbohydrate catabolic process {go:0043471}; regulation of endosome organization {go:1904978}; regulation of glucosylceramidase activity {go:19…
IST1	IST1 homolog (hIST1)	P53990	16.632	NA	Abscission {go:0009838}; cell division {go:0051301}; cytoskeleton-dependent cytokinesis {go:0061640}; escrt iii complex disassembly {go:1904903}; establishment of protein localization {go:0045184}; multivesicular body assembly {go:0036258}; neutrophil degranulation {go:0043312}; positive regulation of collateral sprouting {go:0048672}; positive regulation of proteolysis {go:0045862}; protein loca…
COL5A1	Collagen alpha-1(V) chain	P20908	16.6276	Heparin-binding	Blood vessel development {go:0001568}; cell adhesion {go:0007155}; cell migration {go:0016477}; collagen biosynthetic process {go:0032964}; collagen fibril organization {go:0030199}; extracellular matrix organization {go:0030198}; eye morphogenesis {go:0048592}; heart morphogenesis {go:0003007}; integrin biosynthetic process {go:0045112}; negative regulation of endodermal cell differentiation {go…
SERPINA7	Thyroxine-binding globulin	P05543	16.6112	NA	Negative regulation of endopeptidase activity {go:0010951}; thyroid hormone transport {go:0070327}
MTPN	Myotrophin	P58546	16.6097	NA	Catecholamine metabolic process {go:0006584}; cellular response to mechanical stimulus {go:0071260}; cerebellar granule cell differentiation {go:0021707}; neuron differentiation {go:0030182}; positive regulation of cardiac muscle hypertrophy {go:0010613}; positive regulation of cell growth {go:0030307}; positive regulation of macromolecule biosynthetic process {go:0010557}; positive regulation of…
YWHAG	14-3-3 protein gamma, N-terminally processed	P61981	16.603	NA	Cellular response to insulin stimulus {go:0032869}; ciliary basal body-plasma membrane docking {go:0097711}; g2/m transition of mitotic cell cycle {go:0000086}; membrane organization {go:0061024}; negative regulation of protein kinase activity {go:0006469}; positive regulation of protein insertion into mitochondrial membrane involved in apoptotic signaling pathway {go:1900740}; protein targeting …
HSPG2	LG3 peptide	P98160	16.6009	NA	Angiogenesis {go:0001525}; animal organ morphogenesis {go:0009887}; brain development {go:0007420}; cardiovascular system development {go:0072358}; cell differentiation {go:0030154}; cell migration {go:0016477}; cellular protein metabolic process {go:0044267}; extracellular matrix organization {go:0030198}; glycosaminoglycan biosynthetic process {go:0006024}; glycosaminoglycan catabolic process {…
CTSZ	Cathepsin Z	Q9UBR2	16.593	Hydrolase; Protease; Thiol protease	Angiotensin maturation {go:0002003}; copii vesicle coating {go:0048208}; endoplasmic reticulum to golgi vesicle-mediated transport {go:0006888}; epithelial tube branching involved in lung morphogenesis {go:0060441}; negative regulation of neuron projection development {go:0010977}; negative regulation of plasminogen activation {go:0010757}; negative regulation of protein binding {go:0032091}; neu…
PSMB4	Proteasome subunit beta type-4	P28070	16.5838	Hydrolase; Protease; Threonine protease	Anaphase-promoting complex-dependent catabolic process {go:0031145}; antigen processing and presentation of exogenous peptide antigen via mhc class i, tap-dependent {go:0002479}; fc-epsilon receptor signaling pathway {go:0038095}; interleukin-1-mediated signaling pathway {go:0070498}; mapk cascade {go:0000165}; negative regulation of canonical wnt signaling pathway {go:0090090}; negative regulati…
CDH6	Cadherin-6	P55285	16.5701	NA	Adherens junction organization {go:0034332}; calcium-dependent cell-cell adhesion via plasma membrane cell adhesion molecules {go:0016339}; cell adhesion {go:0007155}; cell morphogenesis {go:0000902}; cell-cell adhesion {go:0098609}; cell-cell adhesion mediated by cadherin {go:0044331}; cell-cell junction assembly {go:0007043}; homophilic cell adhesion via plasma membrane adhesion molecules {go:0…
SDCBP	Syntenin-1	O00560	16.5676	NA	Actin cytoskeleton organization {go:0030036}; chemical synaptic transmission {go:0007268}; ephrin receptor signaling pathway {go:0048013}; intracellular signal transduction {go:0035556}; negative regulation of proteasomal ubiquitin-dependent protein catabolic process {go:0032435}; negative regulation of receptor internalization {go:0002091}; neutrophil degranulation {go:0043312}; positive regulat…
ATP1A1	Sodium/potassium-transporting ATPase subunit alpha-1 (Na(+)/K(+) ATPase alpha-1 subunit)	P05023	16.5669	Translocase	Atp hydrolysis coupled proton transport {go:0015991}; cardiac muscle cell action potential involved in contraction {go:0086002}; cell communication by electrical coupling involved in cardiac conduction {go:0086064}; cellular potassium ion homeostasis {go:0030007}; cellular response to mechanical stimulus {go:0071260}; cellular response to steroid hormone stimulus {go:0071383}; cellular sodium ion…
ELOC	Elongin-C (EloC)	Q15369	16.5646	NA	Positive regulation of transcription elongation from rnapolymerase ii promoter {go:0032968}; post-translational protein modification {go:0043687}; protein ubiquitination {go:0016567}; regulation of transcription by rnapolymerase ii {go:0006357}; regulation of transcription from rnapolymerase ii promoter in response to hypoxia {go:0061418}; transcription by rnapolymerase ii {go:0006366}; transcrip…
ACYP1	Acylphosphatase-1	P07311	16.5565	Hydrolase	Phosphate-containing compound metabolic process {go:0006796}
PRG4	Proteoglycan 4 C-terminal part	Q92954	16.5434	NA	Immune response {go:0006955}
TXNDC17	Thioredoxin domain-containing protein 17	Q9BRA2	16.5402	NA	Tumor necrosis factor-mediated signaling pathway {go:0033209}
HPRT1	Hypoxanthine-guanine phosphoribosyltransferase (HGPRT; HGPRTase)	P00492	16.5399	Glycosyltransferase; Transferase	Adenine salvage {go:0006168}; central nervous system neuron development {go:0021954}; cerebral cortex neuron differentiation {go:0021895}; dendrite morphogenesis {go:0048813}; dopamine metabolic process {go:0042417}; gmp catabolic process {go:0046038}; gmp salvage {go:0032263}; grooming behavior {go:0007625}; guanine salvage {go:0006178}; hypoxanthine metabolic process {go:0046100}; hypoxanthine …
NID1	Nidogen-1 (NID-1)	P14543	16.5265	NA	Basement membrane organization {go:0071711}; cell-matrix adhesion {go:0007160}; extracellular matrix organization {go:0030198}; glomerular basement membrane development {go:0032836}; positive regulation of cell-substrate adhesion {go:0010811}
CPN2	Carboxypeptidase N subunit 2	P22792	16.5252	NA	Protein stabilization {go:0050821}; regulation of complement activation {go:0030449}
EFNA1	Ephrin-A1, secreted form	P20827	16.5229	NA	Angiogenesis {go:0001525}; aortic valve morphogenesis {go:0003180}; axon guidance {go:0007411}; cell migration {go:0016477}; cell-cell signaling {go:0007267}; endocardial cushion to mesenchymal transition involved in heart valve formation {go:0003199}; ephrin receptor signaling pathway {go:0048013}; mitral valve morphogenesis {go:0003183}; negative regulation of dendritic spine morphogenesis {go:…
MRC1	Macrophage mannose receptor 1 (MMR)	P22897	16.5188	Host cell receptor for virus entry; Receptor	Cellular response to interferon-gamma {go:0071346}; cellular response to interleukin-4 {go:0071353}; cellular response to lipopolysaccharide {go:0071222}; receptor-mediated endocytosis {go:0006898}
LAMP3	Lysosome-associated membrane glycoprotein 3 (LAMP-3; Lysosomal-associated membrane protein 3)	Q9UQV4	16.5147	NA	Adaptive immune response {go:0002250}; establishment of protein localization to organelle {go:0072594}; negative regulation of cysteine-type endopeptidase activity involved in apoptotic process {go:0043154}; negative regulation of proteasomal protein catabolic process {go:1901799}; positive regulation of gene expression {go:0010628}; regulation of autophagy {go:0010506}; regulation of viral life …
ELOB	Elongin-B (EloB)	Q15370	16.5016	NA	Post-translational protein modification {go:0043687}; protein ubiquitination {go:0016567}; protein-containing complex assembly {go:0065003}; regulation of transcription from rnapolymerase ii promoter in response to hypoxia {go:0061418}; transcription by rnapolymerase ii {go:0006366}; transcription elongation from rnapolymerase ii promoter {go:0006368}
EPS8L2	Epidermal growth factor receptor kinase substrate 8-like protein 2 (EPS8-like protein 2)	Q9H6S3	16.4996	NA	Positive regulation of ruffle assembly {go:1900029}; regulation of rho protein signal transduction {go:0035023}; rho protein signal transduction {go:0007266}; sensory perception of sound {go:0007605}
ISOC1	Isochorismatase domain-containing protein 1	Q96CN7	16.4804	NA	NA
THBS1	Thrombospondin-1	P07996	16.4743	Heparin-binding	Activation of mapk activity {go:0000187}; behavioral response to pain {go:0048266}; cell adhesion {go:0007155}; cell cycle arrest {go:0007050}; cell migration {go:0016477}; cellular response to growth factor stimulus {go:0071363}; cellular response to heat {go:0034605}; cellular response to tumor necrosis factor {go:0071356}; chronic inflammatory response {go:0002544}; engulfment of apoptotic cel…
HSPH1	Heat shock protein 105 kDa	Q92598	16.4656	NA	Chaperone cofactor-dependent protein refolding {go:0051085}; positive regulation of mhc class i biosynthetic process {go:0045345}; positive regulation of nk t cell activation {go:0051135}; receptor-mediated endocytosis {go:0006898}; regulation of cellular response to heat {go:1900034}; response to unfolded protein {go:0006986}
HLA-DRB1	HLA class II histocompatibility antigen, DRB1-15 beta chain	P01911	16.4524	NA	Adaptive immune response {go:0002250}; antigen processing and presentation of exogenous peptide antigen via mhc class ii {go:0019886}; interferon-gamma-mediated signaling pathway {go:0060333}; polysaccharide assembly with mhc class ii protein complex {go:0002506}; t cell receptor signaling pathway {go:0050852}
SPINK6	Serine protease inhibitor Kazal-type 6	Q6UWN8	16.4478	Protease inhibitor; Serine protease inhibitor	Cornification {go:0070268}; negative regulation of serine-type endopeptidase activity {go:1900004}
CPVL	Probable serine carboxypeptidase CPVL	Q9H3G5	16.4397	Carboxypeptidase; Hydrolase; Protease	Proteolysis involved in cellular protein catabolic process {go:0051603}
AQP1	Aquaporin-1 (AQP-1)	P29972	16.437	Blood group antigen	Ammonium transport {go:0015696}; bicarbonate transport {go:0015701}; carbon dioxide transmembrane transport {go:0035378}; carbon dioxide transport {go:0015670}; cell volume homeostasis {go:0006884}; cellular homeostasis {go:0019725}; cellular hyperosmotic response {go:0071474}; cellular response to camp {go:0071320}; cellular response to copper ion {go:0071280}; cellular response to dexamethasone…
PRCP	Lysosomal Pro-X carboxypeptidase	P42785	16.4292	Carboxypeptidase; Hydrolase; Protease	Angiogenesis involved in wound healing {go:0060055}; blood coagulation, intrinsic pathway {go:0007597}; energy homeostasis {go:0097009}; glucose homeostasis {go:0042593}; negative regulation of systemic arterial blood pressure {go:0003085}; neutrophil degranulation {go:0043312}; plasma kallikrein-kinin cascade {go:0002353}; proteolysis {go:0006508}; regulation of blood vessel endothelial cell mig…
CTSB	Cathepsin B heavy chain	P07858	16.4275	Hydrolase; Protease; Thiol protease	Cellular response to thyroid hormone stimulus {go:0097067}; collagen catabolic process {go:0030574}; decidualization {go:0046697}; epithelial cell differentiation {go:0030855}; neutrophil degranulation {go:0043312}; proteolysis {go:0006508}; proteolysis involved in cellular protein catabolic process {go:0051603}; regulation of apoptotic process {go:0042981}; regulation of catalytic activity {go:0…
CHMP5	Charged multivesicular body protein 5	Q9NZZ3	16.4128	NA	Cellular response to lipopolysaccharide {go:0071222}; cellular response to muramyl dipeptide {go:0071225}; endosomal transport {go:0016197}; endosome to lysosome transport {go:0008333}; escrt iii complex disassembly {go:1904903}; lysosome organization {go:0007040}; midbody abscission {go:0061952}; mitotic metaphase plate congression {go:0007080}; multivesicular body assembly {go:0036258}; multive…
EEF1G	Elongation factor 1-gamma (EF-1-gamma)	P26641	16.4123	Elongation factor	Response to virus {go:0009615}; translational elongation {go:0006414}
B4GAT1	Beta-1,4-glucuronyltransferase 1	O43505	16.4089	Glycosyltransferase; Transferase	Keratan sulfate biosynthetic process {go:0018146}; protein o-linked glycosylation {go:0006493}; protein o-linked mannosylation {go:0035269}
HSPA4	Heat shock 70 kDa protein 4	P34932	16.4088	NA	Chaperone-mediated protein complex assembly {go:0051131}; protein insertion into mitochondrial outer membrane {go:0045040}; response to unfolded protein {go:0006986}
ANP32A	Acidic leucine-rich nuclear phosphoprotein 32 family member A	P39687	16.4033	Repressor	Intracellular signal transduction {go:0035556}; nucleocytoplasmic transport {go:0006913}; regulation of mrnastability {go:0043488}
GM2A	Ganglioside GM2 activator isoform short	P17900	16.4002	Hydrolase	Ganglioside catabolic process {go:0006689}; glycosphingolipid metabolic process {go:0006687}; learning or memory {go:0007611}; lipid storage {go:0019915}; neuromuscular process controlling balance {go:0050885}; neutrophil degranulation {go:0043312}; oligosaccharide catabolic process {go:0009313}; positive regulation of hydrolase activity {go:0051345}
RDX	Radixin	P35241	16.3881	Actin capping; Actin-binding	Apical protein localization {go:0045176}; barbed-end actin filament capping {go:0051016}; cellular response to platelet-derived growth factor stimulus {go:0036120}; cellular response to thyroid hormone stimulus {go:0097067}; establishment of endothelial barrier {go:0061028}; establishment of protein localization {go:0045184}; microvillus assembly {go:0030033}; negative regulation of adherens junc…
LAP3	Cytosol aminopeptidase	P28838	16.375	Aminopeptidase; Hydrolase; Protease	Proteolysis {go:0006508}
DSTN	Destrin	P60981	16.3694	Actin-binding	Actin filament depolymerization {go:0030042}; actin filament fragmentation {go:0030043}; actin filament severing {go:0051014}; actin polymerization or depolymerization {go:0008154}; positive regulation of actin filament depolymerization {go:0030836}
CRIP2	Cysteine-rich protein 2 (CRP-2)	P52943	16.3622	NA	Hemopoiesis {go:0030097}; positive regulation of cell population proliferation {go:0008284}
SLC9A3R1	Na(+)/H(+) exchange regulatory cofactor NHE-RF1 (NHERF-1)	O14745	16.3495	NA	Actin cytoskeleton organization {go:0030036}; adenylate cyclase-activating dopamine receptor signaling pathway {go:0007191}; auditory receptor cell stereocilium organization {go:0060088}; bile acid secretion {go:0032782}; cellular phosphate ion homeostasis {go:0030643}; establishment of epithelial cell apical/basal polarity {go:0045198}; establishment of golgi localization {go:0051683}; gland mor…
RAD23B	UV excision repair protein RAD23 homolog B (HR23B; hHR23B)	P54727	16.3466	NA	Cellular response to interleukin-7 {go:0098761}; embryonic organ development {go:0048568}; global genome nucleotide-excision repair {go:0070911}; nucleotide-excision repair {go:0006289}; nucleotide-excision repair, dnadamage recognition {go:0000715}; nucleotide-excision repair, dnaduplex unwinding {go:0000717}; nucleotide-excision repair, preincision complex assembly {go:0006294}; proteasome-medi…
TPP1	Tripeptidyl-peptidase 1 (TPP-1)	O14773	16.3462	Hydrolase; Protease; Serine protease	Bone resorption {go:0045453}; central nervous system development {go:0007417}; epithelial cell differentiation {go:0030855}; ire1-mediated unfolded protein response {go:0036498}; lipid metabolic process {go:0006629}; lysosome organization {go:0007040}; nervous system development {go:0007399}; neuromuscular process controlling balance {go:0050885}; peptide catabolic process {go:0043171}; protein c…
HNRNPAB	Heterogeneous nuclear ribonucleoprotein A/B (hnRNP A/B)	Q99729	16.3419	RNA-binding	Epithelial to mesenchymal transition {go:0001837}; positive regulation of transcription, dna-templated {go:0045893}
VCAM1	Vascular cell adhesion protein 1 (V-CAM 1; VCAM-1)	P19320	16.3391	NA	Acute inflammatory response {go:0002526}; aging {go:0007568}; amine metabolic process {go:0009308}; b cell differentiation {go:0030183}; calcium-mediated signaling using intracellular calcium source {go:0035584}; cardiac neuron differentiation {go:0060945}; cell adhesion {go:0007155}; cell chemotaxis {go:0060326}; cell-cell adhesion in response to extracellular stimulus {go:0140039}; cell-matrix …
CAPN1	Calpain-1 catalytic subunit	P07384	16.3307	Hydrolase; Protease; Thiol protease	Cornification {go:0070268}; extracellular matrix disassembly {go:0022617}; mammary gland involution {go:0060056}; neutrophil degranulation {go:0043312}; positive regulation of cell population proliferation {go:0008284}; proteolysis {go:0006508}; receptor catabolic process {go:0032801}; regulation of catalytic activity {go:0050790}; regulation of macroautophagy {go:0016241}; regulation of nmda rec…
SORT1	Sortilin	Q99523	16.3191	Developmental protein; Receptor	Endocytosis {go:0006897}; endosome to lysosome transport {go:0008333}; endosome transport via multivesicular body sorting pathway {go:0032509}; extrinsic apoptotic signaling pathway via death domain receptors {go:0008625}; g protein-coupled receptor signaling pathway {go:0007186}; glucose import {go:0046323}; golgi to endosome transport {go:0006895}; multicellular organism development {go:0007275…
ERP29	Endoplasmic reticulum resident protein 29 (ERp29)	P30040	16.3078	NA	Activation of mapk activity {go:0000187}; intracellular protein transport {go:0006886}; negative regulation of gene expression {go:0010629}; negative regulation of protein secretion {go:0050709}; positive regulation of gene expression {go:0010628}; positive regulation of protein phosphorylation {go:0001934}; protein folding {go:0006457}; protein secretion {go:0009306}; protein unfolding {go:00433…
ENOPH1	Enolase-phosphatase E1	Q9UHY7	16.2989	Hydrolase	L-methionine salvage from methylthioadenosine {go:0019509}; l-methionine salvage from s-adenosylmethionine {go:0019284}
PVRL2	Nectin-2	Q92692	16.2908	Host cell receptor for virus entry; Receptor	Acrosome assembly {go:0001675}; adherens junction organization {go:0034332}; adhesion of symbiont to host {go:0044406}; cell part morphogenesis {go:0032990}; cilium organization {go:0044782}; coreceptor-mediated virion attachment to host cell {go:0046814}; cytoskeleton organization {go:0007010}; establishment of mitochondrion localization {go:0051654}; fertilization {go:0009566}; fusion of virus …
ERAP1	Endoplasmic reticulum aminopeptidase 1	Q9NZ08	16.2865	Aminopeptidase; Hydrolase; Metalloprotease; Protease	Adaptive immune response {go:0002250}; angiogenesis {go:0001525}; antigen processing and presentation of endogenous peptide antigen via mhc class i {go:0019885}; antigen processing and presentation of peptide antigen via mhc class i {go:0002474}; fat cell differentiation {go:0045444}; membrane protein ectodomain proteolysis {go:0006509}; peptide catabolic process {go:0043171}; positive regulation…
HMGN2	Non-histone chromosomal protein HMG-17	P05204	16.2798	DNA-binding	Antimicrobial humoral immune response mediated by antimicrobial peptide {go:0061844}; killing of cells of other organism {go:0031640}
LGALS3	Galectin-3 (Gal-3)	P17931	16.279	IgE-binding protein	Antimicrobial humoral immune response mediated by antimicrobial peptide {go:0061844}; eosinophil chemotaxis {go:0048245}; epithelial cell differentiation {go:0030855}; innate immune response {go:0045087}; killing of cells of other organism {go:0031640}; macrophage chemotaxis {go:0048246}; monocyte chemotaxis {go:0002548}; mononuclear cell migration {go:0071674}; mrnaprocessing {go:0006397}; negat…
GNS	N-acetylglucosamine-6-sulfatase	P15586	16.2632	Hydrolase	Glycosaminoglycan catabolic process {go:0006027}; keratan sulfate catabolic process {go:0042340}; neutrophil degranulation {go:0043312}
KLKB1	Plasma kallikrein light chain	P03952	16.2511	Hydrolase; Protease; Serine protease	Blood coagulation, intrinsic pathway {go:0007597}; extracellular matrix disassembly {go:0022617}; factor xii activation {go:0002542}; fibrinolysis {go:0042730}; plasminogen activation {go:0031639}; positive regulation of fibrinolysis {go:0051919}; proteolysis {go:0006508}; zymogen activation {go:0031638}
RAC2	Ras-related C3 botulinum toxin substrate 2	P15153	16.2443	NA	Actin cytoskeleton organization {go:0030036}; actin filament organization {go:0007015}; bone resorption {go:0045453}; cell migration {go:0016477}; cell projection assembly {go:0030031}; cell redox homeostasis {go:0045454}; g protein-coupled receptor signaling pathway {go:0007186}; lymphocyte aggregation {go:0071593}; motor neuron axon guidance {go:0008045}; positive regulation of cell population …
TIMP2	Metalloproteinase inhibitor 2	P16035	16.2438	Metalloenzyme inhibitor; Metalloprotease inhibitor; Protease inhibitor	Aging {go:0007568}; central nervous system development {go:0007417}; extracellular matrix disassembly {go:0022617}; negative regulation of cell population proliferation {go:0008285}; negative regulation of endopeptidase activity {go:0010951}; negative regulation of membrane protein ectodomain proteolysis {go:0051045}; negative regulation of metallopeptidase activity {go:1905049}; negative regulat…
CAV1	Caveolin-1	Q03135	16.2375	NA	Angiogenesis {go:0001525}; angiotensin-activated signaling pathway involved in heart process {go:0086098}; apoptotic signaling pathway {go:0097190}; beta-catenin destruction complex disassembly {go:1904886}; calcium ion homeostasis {go:0055074}; calcium ion transport {go:0006816}; caveola assembly {go:0070836}; caveolin-mediated endocytosis {go:0072584}; cell differentiation {go:0030154}; cellula…
RIDA	2-iminobutanoate/2-iminopropanoate deaminase	P52758	16.2239	Hydrolase	Brain development {go:0007420}; g1 to g0 transition {go:0070314}; kidney development {go:0001822}; l-threonine catabolic process to glycine {go:0019518}; lung development {go:0030324}; negative regulation of epithelial cell proliferation {go:0050680}; negative regulation of translation {go:0017148}; organonitrogen compound catabolic process {go:1901565}; response to lipid {go:0033993}; response t…
CAPZA1	F-actin-capping protein subunit alpha-1	P52907	16.2238	Actin capping; Actin-binding	Actin cytoskeleton organization {go:0030036}; antigen processing and presentation of exogenous peptide antigen via mhc class ii {go:0019886}; barbed-end actin filament capping {go:0051016}; blood coagulation {go:0007596}; cell junction assembly {go:0034329}; endoplasmic reticulum to golgi vesicle-mediated transport {go:0006888}; innate immune response {go:0045087}; interleukin-12-mediated signali…
STX7	Syntaxin-7	O15400	16.219	NA	Intracellular protein transport {go:0006886}; organelle assembly {go:0070925}; organelle localization {go:0051640}; positive regulation of receptor localization to synapse {go:1902685}; positive regulation of t cell mediated cytotoxicity {go:0001916}; regulation of protein localization to plasma membrane {go:1903076}; vesicle docking {go:0048278}; vesicle fusion {go:0006906}
CMPK1	UMP-CMP kinase	P30085	16.2024	KiNAse; Transferase	'de novo' pyrimidine nucleobase biosynthetic process {go:0006207}; nucleobase-containing small molecule interconversion {go:0015949}; nucleoside diphosphate phosphorylation {go:0006165}; nucleoside triphosphate biosynthetic process {go:0009142}; pyrimidine ribonucleotide biosynthetic process {go:0009220}
SPINT1	Kunitz-type protease inhibitor 1	O43278	16.1986	Protease inhibitor; Serine protease inhibitor	Branching involved in labyrinthine layer morphogenesis {go:0060670}; cellular response to bmp stimulus {go:0071773}; extracellular matrix organization {go:0030198}; negative regulation of neural precursor cell proliferation {go:2000178}; neural tube closure {go:0001843}; placenta blood vessel development {go:0060674}; positive regulation of glial cell differentiation {go:0045687}
STARD5	StAR-related lipid transfer protein 5	Q9NSY2	16.1984	NA	Bile acid and bile salt transport {go:0015721}; cholesterol import {go:0070508}
PPL	Periplakin	O60437	16.1961	NA	Cornification {go:0070268}; intermediate filament cytoskeleton organization {go:0045104}; response to mechanical stimulus {go:0009612}; wound healing {go:0042060}
CA2	Carbonic anhydrase 2	P00918	16.1933	Lyase	Angiotensin-activated signaling pathway {go:0038166}; bicarbonate transport {go:0015701}; carbon dioxide transport {go:0015670}; cellular response to fluid shear stress {go:0071498}; kidney development {go:0001822}; morphogenesis of an epithelium {go:0002009}; odontogenesis of dentin-containing tooth {go:0042475}; positive regulation of bone resorption {go:0045780}; positive regulation of cellula…
QSOX1	Sulfhydryl oxidase 1 (hQSOX)	O00391	16.1892	Oxidoreductase	Cell redox homeostasis {go:0045454}; cellular protein metabolic process {go:0044267}; extracellular matrix assembly {go:0085029}; negative regulation of macroautophagy {go:0016242}; neutrophil degranulation {go:0043312}; platelet degranulation {go:0002576}; post-translational protein modification {go:0043687}
CHIT1	Chitotriosidase-1	Q13231	16.1723	Glycosidase; Hydrolase	Chitin catabolic process {go:0006032}; immune response {go:0006955}; neutrophil degranulation {go:0043312}; polysaccharide catabolic process {go:0000272}; polysaccharide digestion {go:0044245}; response to bacterium {go:0009617}
MERTK	Tyrosine-protein kinase Mer	Q12866	16.1666	KiNAse; Receptor; Transferase; Tyrosine-protein kiNAse	Apoptotic cell clearance {go:0043277}; cell migration {go:0016477}; cell surface receptor signaling pathway {go:0007166}; cell-cell signaling {go:0007267}; leukocyte migration {go:0050900}; natural killer cell differentiation {go:0001779}; negative regulation of cytokine production {go:0001818}; negative regulation of leukocyte apoptotic process {go:2000107}; negative regulation of lymphocyte act…
PON1	Serum paraoxonase/arylesterase 1 (PON 1)	P27169	16.1598	Hydrolase	Aromatic compound catabolic process {go:0019439}; carboxylic acid catabolic process {go:0046395}; cholesterol metabolic process {go:0008203}; lipoxygenase pathway {go:0019372}; organophosphate catabolic process {go:0046434}; phosphatidylcholine metabolic process {go:0046470}; positive regulation of binding {go:0051099}; positive regulation of cholesterol efflux {go:0010875}; positive regulation o…
COMP	Cartilage oligomeric matrix protein (COMP)	P49747	16.1588	Heparin-binding	Animal organ morphogenesis {go:0009887}; animal organ senescence {go:0010260}; apoptotic process {go:0006915}; artery morphogenesis {go:0048844}; bmp signaling pathway {go:0030509}; bone mineralization {go:0030282}; chondrocyte development {go:0002063}; chondrocyte proliferation {go:0035988}; collagen fibril organization {go:0030199}; extracellular matrix organization {go:0030198}; growth plate c…
SOD3	Extracellular superoxide dismutase [Cu-Zn] (EC-SOD)	P08294	16.1492	Antioxidant; Heparin-binding; Oxidoreductase	Cellular response to oxidative stress {go:0034599}; removal of superoxide radicals {go:0019430}; response to copper ion {go:0046688}; response to hypoxia {go:0001666}
ANXA11	Annexin A11	P50995	16.1413	NA	Cytokinetic process {go:0032506}; phagocytosis {go:0006909}; response to calcium ion {go:0051592}
LTBP4	Latent-transforming growth factor beta-binding protein 4 (LTBP-4)	Q8N2S1	16.14	Growth factor binding	Growth hormone secretion {go:0030252}; multicellular organism development {go:0007275}; protein folding {go:0006457}; regulation of cell differentiation {go:0045595}; regulation of cell growth {go:0001558}; regulation of proteolysis {go:0030162}; regulation of transforming growth factor beta receptor signaling pathway {go:0017015}; transforming growth factor beta receptor signaling pathway {go:00…
SEMA4B	Semaphorin-4B	Q9NPR2	16.1192	Developmental protein	Negative chemotaxis {go:0050919}; negative regulation of axon extension involved in axon guidance {go:0048843}; neural crest cell migration {go:0001755}; positive regulation of cell migration {go:0030335}; semaphorin-plexin signaling pathway {go:0071526}
MAN2B1	Lysosomal alpha-mannosidase E peptide	O00754	16.1153	Glycosidase; Hydrolase	Cellular protein modification process {go:0006464}; mannose metabolic process {go:0006013}; neutrophil degranulation {go:0043312}; oligosaccharide catabolic process {go:0009313}; protein deglycosylation {go:0006517}
GLIPR2	Golgi-associated plant pathogenesis-related protein 1 (GAPR-1; Golgi-associated PR-1 protein)	Q9H4G4	16.1118	NA	Positive regulation of epithelial cell migration {go:0010634}; positive regulation of epithelial to mesenchymal transition {go:0010718}; positive regulation of erk1 and erk2 cascade {go:0070374}
GALNS	N-acetylgalactosamine-6-sulfatase	P34059	16.1087	Hydrolase	Keratan sulfate catabolic process {go:0042340}; neutrophil degranulation {go:0043312}
RAB11A	Ras-related protein Rab-11A (Rab-11)	P62491	16.1081	NA	Amyloid-beta clearance by transcytosis {go:0150093}; astral microtubule organization {go:0030953}; ciliary basal body-plasma membrane docking {go:0097711}; establishment of protein localization to membrane {go:0090150}; establishment of protein localization to organelle {go:0072594}; establishment of vesicle localization {go:0051650}; exocytosis {go:0006887}; exosomal secretion {go:1990182}; intr…
CORO1A	Coronin-1A	P31146	16.1031	Actin-binding	Actin cytoskeleton organization {go:0030036}; actin filament organization {go:0007015}; calcium ion transport {go:0006816}; cell migration {go:0016477}; cell-substrate adhesion {go:0031589}; cellular response to interleukin-4 {go:0071353}; early endosome to recycling endosome transport {go:0061502}; homeostasis of number of cells within a tissue {go:0048873}; innate immune response {go:0045087}; …
PHPT1	14 kDa phosphohistidine phosphatase	Q9NRX4	16.0817	Hydrolase; Protein phosphatase	Negative regulation of atp citrate synthase activity {go:2000984}; negative regulation of lyase activity {go:0051350}; negative regulation of t cell receptor signaling pathway {go:0050860}; peptidyl-histidine dephosphorylation {go:0035971}; positive regulation of cell motility {go:2000147}; positive regulation of insulin secretion involved in cellular response to glucose stimulus {go:0035774}; pr…
TPT1	Translationally-controlled tumor protein (TCTP)	P13693	16.0777	NA	Calcium ion transport {go:0006816}; cellular calcium ion homeostasis {go:0006874}; negative regulation of apoptotic process {go:0043066}; negative regulation of intrinsic apoptotic signaling pathway in response to dnadamage {go:1902230}; regulation of apoptotic process {go:0042981}; response to virus {go:0009615}
F12	Coagulation factor XIIa light chain	P00748	16.0754	Hydrolase; Protease; Serine protease	Blood coagulation, intrinsic pathway {go:0007597}; factor xii activation {go:0002542}; fibrinolysis {go:0042730}; innate immune response {go:0045087}; plasma kallikrein-kinin cascade {go:0002353}; positive regulation of blood coagulation {go:0030194}; positive regulation of fibrinolysis {go:0051919}; positive regulation of plasminogen activation {go:0010756}; protein autoprocessing {go:0016540}; …
RPLP2	60S acidic ribosomal protein P2	P05387	16.074	Ribonucleoprotein; Ribosomal protein	Nuclear-transcribed mrnacatabolic process, nonsense-mediated decay {go:0000184}; srp-dependent cotranslational protein targeting to membrane {go:0006614}; translation {go:0006412}; translational elongation {go:0006414}; translational initiation {go:0006413}; viral transcription {go:0019083}
MYRF	Myelin regulatory factor, C-terminal	Q9Y2G1	16.0723	Activator; DNA-binding; Hydrolase; Protease	Central nervous system myelin maintenance {go:0032286}; central nervous system myelination {go:0022010}; oligodendrocyte development {go:0014003}; oligodendrocyte differentiation {go:0048709}; positive regulation of myelination {go:0031643}; positive regulation of transcription, dna-templated {go:0045893}; protein autoprocessing {go:0016540}
HNRNPA3	Heterogeneous nuclear ribonucleoprotein A3 (hnRNP A3)	P51991	16.0705	RNA-binding; Ribonucleoprotein	Mrnasplicing, via spliceosome {go:0000398}; mrnatransport {go:0051028}; rnametabolic process {go:0016070}
TBCB	Tubulin-folding cofactor B	Q99426	16.053	Chaperone; Developmental protein	Cell differentiation {go:0030154}; nervous system development {go:0007399}
LIFR	Leukemia inhibitory factor receptor (LIF receptor; LIF-R)	P42702	16.0474	Receptor	Cell surface receptor signaling pathway {go:0007166}; ciliary neurotrophic factor-mediated signaling pathway {go:0070120}; cytokine-mediated signaling pathway {go:0019221}; leukemia inhibitory factor signaling pathway {go:0048861}; oncostatin-m-mediated signaling pathway {go:0038165}; positive regulation of cell population proliferation {go:0008284}; regulation of cytokine-mediated signaling path…
GUSB	Beta-glucuronidase	P08236	16.0458	Glycosidase; Hydrolase	Carbohydrate metabolic process {go:0005975}; glucuronoside catabolic process {go:0019391}; glycosaminoglycan catabolic process {go:0006027}; hyaluronan catabolic process {go:0030214}; neutrophil degranulation {go:0043312}
GDI2	Rab GDP dissociation inhibitor beta (Rab GDI beta)	P50395	16.0279	GTPase activation	Neutrophil degranulation {go:0043312}; protein transport {go:0015031}; regulation of small gtpase mediated signal transduction {go:0051056}; signal transduction {go:0007165}; small gtpase mediated signal transduction {go:0007264}; vesicle-mediated transport {go:0016192}
APOD	Apolipoprotein D (Apo-D; ApoD)	P05090	16.0273	NA	Aging {go:0007568}; angiogenesis {go:0001525}; brain development {go:0007420}; glucose metabolic process {go:0006006}; lipid metabolic process {go:0006629}; negative regulation of cytokine production involved in inflammatory response {go:1900016}; negative regulation of focal adhesion assembly {go:0051895}; negative regulation of lipoprotein lipid oxidation {go:0060588}; negative regulation of mo…
HARS	Histidine--tRNA ligase, cytoplasmic	P12081	16.0017	Aminoacyl-tRNA synthetase; Ligase	Histidyl-trnaaminoacylation {go:0006427}; mitochondrial translation {go:0032543}; translation {go:0006412}; trnaaminoacylation for protein translation {go:0006418}
PPT1	Palmitoyl-protein thioesterase 1 (PPT-1)	P50897	16.0013	Hydrolase	Adult locomotory behavior {go:0008344}; associative learning {go:0008306}; brain development {go:0007420}; cellular protein catabolic process {go:0044257}; cofactor metabolic process {go:0051186}; cofactor transport {go:0051181}; fatty-acyl-coa biosynthetic process {go:0046949}; grooming behavior {go:0007625}; lipid catabolic process {go:0016042}; lysosomal lumen acidification {go:0007042}; membr…
RRBP1	Ribosome-binding protein 1	Q9P2E9	15.9946	NA	Osteoblast differentiation {go:0001649}; protein transport {go:0015031}; translation {go:0006412}
DSC1	Desmocollin-1	Q08554	15.9938	NA	Cell-cell adhesion {go:0098609}; cornification {go:0070268}; homophilic cell adhesion via plasma membrane adhesion molecules {go:0007156}; keratinization {go:0031424}; neutrophil degranulation {go:0043312}
GGH	Gamma-glutamyl hydrolase	Q92820	15.9919	Hydrolase	Neutrophil degranulation {go:0043312}; response to ethanol {go:0045471}; response to insulin {go:0032868}; response to zinc ion {go:0010043}; tetrahydrofolylpolyglutamate metabolic process {go:0046900}
GPRC5C	G-protein coupled receptor family C group 5 member C	Q9NQ84	15.9886	G-protein coupled receptor; Receptor; Transducer	G protein-coupled receptor signaling pathway {go:0007186}
MINPP1	Multiple inositol polyphosphate phosphatase 1	Q9UNW1	15.9653	Hydrolase	Bone mineralization {go:0030282}; inositol phosphate metabolic process {go:0043647}; ossification {go:0001503}; polyphosphate metabolic process {go:0006797}
CD163	Soluble CD163	Q86VB7	15.9522	NA	Acute-phase response {go:0006953}; receptor-mediated endocytosis {go:0006898}
CD9	CD9 antigen	P21926	15.9478	NA	Brain development {go:0007420}; cell adhesion {go:0007155}; cellular response to low-density lipoprotein particle stimulus {go:0071404}; fusion of sperm to egg plasma membrane involved in single fertilization {go:0007342}; myoblast fusion involved in skeletal muscle regeneration {go:0014905}; negative regulation of cell population proliferation {go:0008285}; negative regulation of cellular compon…
C8A	Complement component C8 alpha chain	P07357	15.9329	NA	Complement activation {go:0006956}; complement activation, alternative pathway {go:0006957}; complement activation, classical pathway {go:0006958}; cytolysis {go:0019835}; immune response {go:0006955}; regulation of complement activation {go:0030449}
LALBA	Alpha-lactalbumin	P00709	15.925	Milk protein	Apoptotic process {go:0006915}; cell-cell signaling {go:0007267}; defense response to bacterium {go:0042742}; defense response to gram-negative bacterium {go:0050829}; defense response to gram-positive bacterium {go:0050830}; lactose biosynthetic process {go:0005989}; signal transduction {go:0007165}
PTK7	Inactive tyrosine-protein kinase 7	Q13308	15.9244	Receptor	Actin cytoskeleton reorganization {go:0031532}; axis elongation {go:0003401}; cell adhesion {go:0007155}; cell migration {go:0016477}; cellular response to retinoic acid {go:0071300}; cochlea morphogenesis {go:0090103}; convergent extension {go:0060026}; coronary vasculature development {go:0060976}; establishment of epithelial cell apical/basal polarity {go:0045198}; establishment of planar pola…
PSMB5	Proteasome subunit beta type-5	P28074	15.9232	Hydrolase; Protease; Threonine protease	Anaphase-promoting complex-dependent catabolic process {go:0031145}; antigen processing and presentation of exogenous peptide antigen via mhc class i, tap-dependent {go:0002479}; fc-epsilon receptor signaling pathway {go:0038095}; interleukin-1-mediated signaling pathway {go:0070498}; mapk cascade {go:0000165}; negative regulation of canonical wnt signaling pathway {go:0090090}; negative regulati…
NUCKS1	Nuclear ubiquitous casein and cyclin-dependent kinase substrate 1	Q9H1E3	15.9116	NA	Cellular glucose homeostasis {go:0001678}; cellular response to x-ray {go:0071481}; chromatin organization {go:0006325}; double-strand break repair via homologous recombination {go:0000724}; gene conversion {go:0035822}; interstrand cross-link repair {go:0036297}; modulation by host of rnabinding by virus {go:1990968}; modulation by host of viral rna-binding transcription factor activity {go:1990…
GPNMB	Transmembrane glycoprotein NMB	Q14956	15.9104	NA	Bone mineralization {go:0030282}; cell adhesion {go:0007155}; cell-cell signaling {go:0007267}; negative regulation of cell population proliferation {go:0008285}; negative regulation of cytokine production {go:0001818}; negative regulation of g1/s transition of mitotic cell cycle {go:2000134}; negative regulation of neuron death {go:1901215}; negative regulation of t cell activation {go:0050868};…
CEACAM1	Carcinoembryonic antigen-related cell adhesion molecule 1	P13688	15.9013	NA	Angiogenesis {go:0001525}; bile acid and bile salt transport {go:0015721}; blood vessel development {go:0001568}; cell adhesion {go:0007155}; cell migration {go:0016477}; cell-cell adhesion via plasma-membrane adhesion molecules {go:0098742}; cellular response to insulin stimulus {go:0032869}; common myeloid progenitor cell proliferation {go:0035726}; granulocyte colony-stimulating factor signali…
CRK	Adapter molecule crk	P46108	15.8864	NA	Activation of gtpase activity {go:0090630}; activation of mapkk activity {go:0000186}; cell chemotaxis {go:0060326}; cellular response to endothelin {go:1990859}; cellular response to insulin-like growth factor stimulus {go:1990314}; cellular response to nerve growth factor stimulus {go:1990090}; cellular response to nitric oxide {go:0071732}; cellular response to transforming growth factor beta …
MMP2	PEX	P08253	15.8773	Hydrolase; Metalloprotease; Protease	Angiogenesis {go:0001525}; blood vessel maturation {go:0001955}; bone trabecula formation {go:0060346}; cellular protein metabolic process {go:0044267}; cellular response to amino acid stimulus {go:0071230}; cellular response to reactive oxygen species {go:0034614}; collagen catabolic process {go:0030574}; cytokine-mediated signaling pathway {go:0019221}; embryo implantation {go:0007566}; endoder…
HABP2	Hyaluronan-binding protein 2 27 kDa light chain alternate form	Q14520	15.8753	Hydrolase; Protease; Serine protease	Cell adhesion {go:0007155}; proteolysis {go:0006508}
CD63	CD63 antigen	P08962	15.8748	NA	Cell migration {go:0016477}; cell-matrix adhesion {go:0007160}; cellular protein localization {go:0034613}; endosome to melanosome transport {go:0035646}; neutrophil degranulation {go:0043312}; pigment granule maturation {go:0048757}; platelet degranulation {go:0002576}; positive regulation of integrin-mediated signaling pathway {go:2001046}; positive regulation of receptor internalization {go:00…
RAN	GTP-binding nuclear protein Ran	P62826	15.8692	NA	Actin cytoskeleton organization {go:0030036}; androgen receptor signaling pathway {go:0030521}; cell division {go:0051301}; cellular protein-containing complex localization {go:0034629}; cellular response to mineralocorticoid stimulus {go:0071389}; dnametabolic process {go:0006259}; gtp metabolic process {go:0046039}; hippocampus development {go:0021766}; intracellular transport of virus {go:0075…
RAB7A	Ras-related protein Rab-7a	P51149	15.869	NA	Antigen processing and presentation of exogenous peptide antigen via mhc class ii {go:0019886}; autophagosome assembly {go:0000045}; early endosome to late endosome transport {go:0045022}; endocytosis {go:0006897}; endosome to lysosome transport {go:0008333}; epidermal growth factor catabolic process {go:0007174}; intracellular protein transport {go:0006886}; lipid catabolic process {go:0016042};…
ENPP6	Ectonucleotide pyrophosphatase/phosphodiesterase family member 6 (E-NPP 6; NPP-6)	Q6UWR7	15.8663	Hydrolase	Choline metabolic process {go:0019695}; glycerophospholipid catabolic process {go:0046475}; lipid metabolic process {go:0006629}
CHMP1A	Charged multivesicular body protein 1a	Q9HD42	15.8639	Repressor	Cell division {go:0051301}; endosome transport via multivesicular body sorting pathway {go:0032509}; escrt iii complex disassembly {go:1904903}; gene silencing {go:0016458}; late endosome to vacuole transport {go:0045324}; midbody abscission {go:0061952}; mitotic chromosome condensation {go:0007076}; mitotic metaphase plate congression {go:0007080}; multivesicular body assembly {go:0036258}; nega…
CHMP1B	Charged multivesicular body protein 1b	Q7LBR1	15.8615	NA	Cell division {go:0051301}; endosome transport via multivesicular body sorting pathway {go:0032509}; escrt iii complex disassembly {go:1904903}; establishment of protein localization {go:0045184}; late endosome to vacuole transport {go:0045324}; midbody abscission {go:0061952}; mitotic metaphase plate congression {go:0007080}; multivesicular body assembly {go:0036258}; nucleus organization {go:00…
MYH14	Myosin-14	Q7Z406	15.8576	Actin-binding; Calmodulin-binding; Motor protein; Myosin	Actin filament-based movement {go:0030048}; actomyosin structure organization {go:0031032}; mitochondrion morphogenesis {go:0070584}; neuronal action potential {go:0019228}; regulation of cell shape {go:0008360}; sensory perception of sound {go:0007605}; skeletal muscle contraction {go:0003009}; skeletal muscle tissue development {go:0007519}; vocalization behavior {go:0071625}
PGLS	6-phosphogluconolactonase (6PGL)	O95336	15.8471	Hydrolase	Carbohydrate metabolic process {go:0005975}; pentose-phosphate shunt {go:0006098}; pentose-phosphate shunt, oxidative branch {go:0009051}
APP AD1	C31	P05067	15.8215	Heparin-binding; Protease inhibitor; Serine protease inhibitor	Activation of mapk activity {go:0000187}; activation of mapkkk activity {go:0000185}; adenylate cyclase-activating g protein-coupled receptor signaling pathway {go:0007189}; adenylate cyclase-inhibiting g protein-coupled receptor signaling pathway {go:0007193}; adult locomotory behavior {go:0008344}; amyloid fibril formation {go:1990000}; antibacterial humoral response {go:0019731}; antifungal hu…
LPO	Lactoperoxidase (LPO)	P22079	15.8134	Antimicrobial; Oxidoreductase; Peroxidase	Cell redox homeostasis {go:0045454}; defense response to bacterium {go:0042742}; detection of chemical stimulus involved in sensory perception of bitter taste {go:0001580}; hydrogen peroxide catabolic process {go:0042744}; response to oxidative stress {go:0006979}
RPS28	40S ribosomal protein S28	P62857	15.8122	Ribonucleoprotein; Ribosomal protein	Cytoplasmic translation {go:0002181}; maturation of ssu-rrna{go:0030490}; nuclear-transcribed mrnacatabolic process, nonsense-mediated decay {go:0000184}; ribosomal small subunit assembly {go:0000028}; ribosomal small subunit biogenesis {go:0042274}; ribosome biogenesis {go:0042254}; rrnaprocessing {go:0006364}; srp-dependent cotranslational protein targeting to membrane {go:0006614}; translation…
HEBP1	Heme-binding protein 1	Q9NRV9	15.8038	NA	Circadian rhythm {go:0007623}; g protein-coupled receptor signaling pathway {go:0007186}
CAPNS1	Calpain small subunit 1 (CSS1)	P04632	15.8029	NA	Cornification {go:0070268}; extracellular matrix disassembly {go:0022617}; positive regulation of cell population proliferation {go:0008284}; regulation of macroautophagy {go:0016241}
S100A8	Protein S100-A8	P05109	15.8008	Antimicrobial	Activation of cysteine-type endopeptidase activity involved in apoptotic process {go:0006919}; acute inflammatory response {go:0002526}; antimicrobial humoral response {go:0019730}; apoptotic process {go:0006915}; astrocyte development {go:0014002}; autocrine signaling {go:0035425}; autophagy {go:0006914}; chemokine production {go:0032602}; chronic inflammatory response {go:0002544}; cytokine pro…
IGFBP7	Insulin-like growth factor-binding protein 7 (IBP-7; IGF-binding protein 7; IGFBP-7)	Q16270	15.7934	Growth factor binding	Cell adhesion {go:0007155}; cellular protein metabolic process {go:0044267}; cellular response to hormone stimulus {go:0032870}; embryo implantation {go:0007566}; negative regulation of cell population proliferation {go:0008285}; post-translational protein modification {go:0043687}; regulation of cell growth {go:0001558}; regulation of steroid biosynthetic process {go:0050810}; response to cortis…
CHMP4B	Charged multivesicular body protein 4b	Q9H444	15.7924	NA	Autophagy {go:0006914}; endosomal transport {go:0016197}; exit from mitosis {go:0010458}; macroautophagy {go:0016236}; maintenance of lens transparency {go:0036438}; membrane fission {go:0090148}; midbody abscission {go:0061952}; mitotic cytokinesis {go:0000281}; mitotic metaphase plate congression {go:0007080}; multivesicular body assembly {go:0036258}; negative regulation of autophagosome assem…
PLD3	Phospholipase D3 (PLD 3)	Q8IV08	15.7914	Hydrolase	Lipid catabolic process {go:0016042}
CACYBP	Calcyclin-binding protein (CacyBP; hCacyBP)	Q9HB71	15.7804	NA	Aging {go:0007568}; cardiac muscle cell differentiation {go:0055007}; cellular response to calcium ion {go:0071277}; cellular response to leukemia inhibitory factor {go:1990830}; heart development {go:0007507}; negative regulation of cell death {go:0060548}; positive regulation of dnareplication {go:0045740}; response to growth hormone {go:0060416}
DPYSL2	Dihydropyrimidinase-related protein 2 (DRP-2)	Q16555	15.7717	Developmental protein	Axon guidance {go:0007411}; brain development {go:0007420}; cytoskeleton organization {go:0007010}; endocytosis {go:0006897}; nervous system development {go:0007399}; nucleobase-containing compound metabolic process {go:0006139}; regulation of axon extension {go:0030516}; signal transduction {go:0007165}
ITIH3	Inter-alpha-trypsin inhibitor heavy chain H3 (ITI heavy chain H3; ITI-HC3; Inter-alpha-inhibitor heavy chain 3)	Q06033	15.7669	Protease inhibitor; Serine protease inhibitor	Hyaluronan metabolic process {go:0030212}; platelet degranulation {go:0002576}
DSG2	Desmoglein-2	Q14126	15.7619	NA	Bundle of his cell-purkinje myocyte adhesion involved in cell communication {go:0086073}; cell adhesion {go:0007155}; cell-cell adhesion {go:0098609}; cornification {go:0070268}; desmosome organization {go:0002934}; homophilic cell adhesion via plasma membrane adhesion molecules {go:0007156}; keratinization {go:0031424}; maternal process involved in female pregnancy {go:0060135}; purkinje myocyte…
HLA-DQB2	HLA class II histocompatibility antigen, DQ beta 2 chain	P05538	15.7549	NA	Adaptive immune response {go:0002250}; antigen processing and presentation of exogenous peptide antigen via mhc class ii {go:0019886}; immune response {go:0006955}; interferon-gamma-mediated signaling pathway {go:0060333}; t cell receptor signaling pathway {go:0050852}
SLC44A2	Choline transporter-like protein 2	Q8IWA5	15.754	NA	Choline transport {go:0015871}; neutrophil degranulation {go:0043312}; phosphatidylcholine biosynthetic process {go:0006656}; positive regulation of i-kappab kinase/nf-kappab signaling {go:0043123}; transmembrane transport {go:0055085}
APLP2	Amyloid-like protein 2 (APLP-2)	Q06481	15.7474	DNA-binding; Protease inhibitor; Serine protease inhibitor	Cellular protein metabolic process {go:0044267}; g protein-coupled receptor signaling pathway {go:0007186}; platelet degranulation {go:0002576}; post-translational protein modification {go:0043687}
DDR1	Epithelial discoidin domain-containing receptor 1 (Epithelial discoidin domain receptor 1)	Q08345	15.7439	KiNAse; Receptor; Transferase; Tyrosine-protein kiNAse	Axon development {go:0061564}; branching involved in mammary gland duct morphogenesis {go:0060444}; cell adhesion {go:0007155}; cell differentiation {go:0030154}; cell-matrix adhesion {go:0007160}; collagen-activated tyrosine kinase receptor signaling pathway {go:0038063}; ear development {go:0043583}; embryo implantation {go:0007566}; extracellular matrix organization {go:0030198}; lactation {go…
FABP3	Fatty acid-binding protein, heart	P05413	15.7263	NA	Cholesterol homeostasis {go:0042632}; fatty acid metabolic process {go:0006631}; intracellular lipid transport {go:0032365}; long-chain fatty acid transport {go:0015909}; negative regulation of cell population proliferation {go:0008285}; phospholipid homeostasis {go:0055091}; positive regulation of long-chain fatty acid import into cell {go:0140214}; positive regulation of phospholipid biosynthet…
PNPO	Pyridoxine-5'-phosphate oxidase	Q9NVS9	15.7256	Oxidoreductase	Pyridoxal phosphate biosynthetic process {go:0042823}; pyridoxine biosynthetic process {go:0008615}; vitamin b6 metabolic process {go:0042816}
ENPP3	Nucleotide pyrophosphatase	O14638	15.7211	Hydrolase	ATP metabolic process {go:0046034}; basophil activation involved in immune response {go:0002276}; negative regulation of inflammatory response {go:0050728}; negative regulation of mast cell activation involved in immune response {go:0033007}; negative regulation of mast cell proliferation {go:0070667}; nucleoside triphosphate catabolic process {go:0009143}; phosphate-containing compound metabolic…
SIGLEC1	Sialoadhesin	Q9BZZ2	15.721	NA	Cell-cell adhesion {go:0098609}; cell-matrix adhesion {go:0007160}; endocytosis {go:0006897}; inflammatory response {go:0006954}
EGFR	Epidermal growth factor receptor	P00533	15.7205	Developmental protein; Host cell receptor for virus entry; KiNAse; Receptor; Transferase; Tyrosine-protein kiNAse	Activation of phospholipase a2 activity by calcium-mediated signaling {go:0043006}; activation of phospholipase c activity {go:0007202}; astrocyte activation {go:0048143}; cell differentiation {go:0030154}; cell population proliferation {go:0008283}; cell surface receptor signaling pathway {go:0007166}; cell-cell adhesion {go:0098609}; cellular response to amino acid stimulus {go:0071230}; cellul…
AKR1C3	Aldo-keto reductase family 1 member C3	P42330	15.706	Oxidoreductase	Cellular response to cadmium ion {go:0071276}; cellular response to calcium ion {go:0071277}; cellular response to corticosteroid stimulus {go:0071384}; cellular response to jasmonic acid stimulus {go:0071395}; cellular response to prostaglandin d stimulus {go:0071799}; cellular response to prostaglandin stimulus {go:0071379}; cellular response to reactive oxygen species {go:0034614}; cellular re…
PCBD1	Pterin-4-alpha-carbinolamine dehydratase (PHS)	P61457	15.7016	Activator; Lyase	L-phenylalanine catabolic process {go:0006559}; positive regulation of transcription, dna-templated {go:0045893}; protein heterooligomerization {go:0051291}; protein homotetramerization {go:0051289}; regulation of protein homodimerization activity {go:0043496}; tetrahydrobiopterin biosynthetic process {go:0006729}
MYL12B	Myosin regulatory light chain 12B	O14950	15.6974	Motor protein; Muscle protein; Myosin	Muscle contraction {go:0006936}
SKP1	S-phase kinase-associated protein 1	P63208	15.6938	NA	Cellular iron ion homeostasis {go:0006879}; fc-epsilon receptor signaling pathway {go:0038095}; g2/m transition of mitotic cell cycle {go:0000086}; histone h2a monoubiquitination {go:0035518}; interleukin-1-mediated signaling pathway {go:0070498}; maintenance of protein location in nucleus {go:0051457}; negative regulation of g2/m transition of mitotic cell cycle {go:0010972}; nik/nf-kappab signa…
THOP1	Thimet oligopeptidase	P52888	15.6927	Hydrolase; Metalloprotease; Protease	Peptide metabolic process {go:0006518}; protein polyubiquitination {go:0000209}; proteolysis {go:0006508}
EIF4B	Eukaryotic translation initiation factor 4B (eIF-4B)	P23588	15.6856	Initiation factor; RNA-binding	Cytoplasmic translation {go:0002181}; eukaryotic translation initiation factor 4f complex assembly {go:0097010}; formation of translation preinitiation complex {go:0001731}; regulation of translational initiation {go:0006446}; translational initiation {go:0006413}
C1RL	Complement C1r subcomponent-like protein (C1r-LP; C1r-like protein)	Q9NZP8	15.6856	Hydrolase; Protease; Serine protease	Complement activation, classical pathway {go:0006958}; innate immune response {go:0045087}; zymogen activation {go:0031638}
AAMDC	Mth938 domain-containing protein	Q9H7C9	15.6828	NA	Positive regulation of fat cell differentiation {go:0045600}
UBE2V1	Ubiquitin-conjugating enzyme E2 variant 1 (UEV-1)	Q13404	15.6738	NA	Activation of mapk activity {go:0000187}; cell differentiation {go:0030154}; interleukin-1-mediated signaling pathway {go:0070498}; jnk cascade {go:0007254}; nucleotide-binding oligomerization domain containing signaling pathway {go:0070423}; positive regulation of i-kappab kinase/nf-kappab signaling {go:0043123}; positive regulation of nf-kappab transcription factor activity {go:0051092}; positi…
CD97	CD97 antigen subunit beta	P48960	15.6687	G-protein coupled receptor; Receptor; Transducer	Adenylate cyclase-activating g protein-coupled receptor signaling pathway {go:0007189}; cell adhesion {go:0007155}; cell surface receptor signaling pathway {go:0007166}; cell-cell signaling {go:0007267}; g protein-coupled receptor signaling pathway {go:0007186}; immune response {go:0006955}; inflammatory response {go:0006954}; neutrophil degranulation {go:0043312}
FSTL1	Follistatin-related protein 1	Q12841	15.6687	Heparin-binding	Bmp signaling pathway {go:0030509}; cellular protein metabolic process {go:0044267}; post-translational protein modification {go:0043687}; response to starvation {go:0042594}
RPS21	40S ribosomal protein S21	P63220	15.6669	Ribonucleoprotein; Ribosomal protein	Cytoplasmic translation {go:0002181}; endonucleolytic cleavage in its1 to separate ssu-rrnafrom 5.8s rrnaand lsu-rrnafrom tricistronic rrnatranscript (ssu-rrna, 5.8s rrna, lsu-rrna) {go:0000447}; endonucleolytic cleavage to generate mature 3'-end of ssu-rrnafrom (ssu-rrna, 5.8s rrna, lsu-rrna) {go:0000461}; nuclear-transcribed mrnacatabolic process, nonsense-mediated decay {go:0000184}; srp-depen…
FBP1	Fructose-1,6-bisphosphatase 1 (FBPase 1)	P09467	15.653	Allosteric enzyme; Hydrolase	Cellular response to drug {go:0035690}; cellular response to magnesium ion {go:0071286}; dephosphorylation {go:0016311}; fructose 1,6-bisphosphate metabolic process {go:0030388}; fructose 6-phosphate metabolic process {go:0006002}; fructose metabolic process {go:0006000}; gluconeogenesis {go:0006094}; negative regulation of cell growth {go:0030308}; negative regulation of glycolytic process {go:0…
MUC1	Mucin-1 subunit beta	P15941	15.6516	NA	Cytokine-mediated signaling pathway {go:0019221}; dnadamage response, signal transduction by p53 class mediator resulting in cell cycle arrest {go:0006977}; dnadamage response, signal transduction by p53 class mediator resulting in transcription of p21 class mediator {go:0006978}; negative regulation of cell adhesion mediated by integrin {go:0033629}; negative regulation of intrinsic apoptotic si…
RPL22	60S ribosomal protein L22	P35268	15.641	Heparin-binding; RNA-binding; Ribonucleoprotein; Ribosomal protein	Alpha-beta t cell differentiation {go:0046632}; nuclear-transcribed mrnacatabolic process, nonsense-mediated decay {go:0000184}; regulation of translation at presynapse, modulating synaptic transmission {go:0099577}; srp-dependent cotranslational protein targeting to membrane {go:0006614}; translation {go:0006412}; translational initiation {go:0006413}; viral transcription {go:0019083}
ENPP5	Ectonucleotide pyrophosphatase/phosphodiesterase family member 5 (E-NPP 5; NPP-5)	Q9UJA9	15.6323	Hydrolase	Cell communication {go:0007154}
PMM2	Phosphomannomutase 2 (PMM 2)	O15305	15.6305	Isomerase	Gdp-mannose biosynthetic process {go:0009298}; mannose metabolic process {go:0006013}; protein glycosylation {go:0006486}; protein n-linked glycosylation {go:0006487}; protein targeting to er {go:0045047}
SPINK9	Serine protease inhibitor Kazal-type 9	Q5DT21	15.6297	Protease inhibitor; Serine protease inhibitor	Cornification {go:0070268}
PLBD1	Phospholipase B-like 1 chain C	Q6P4A8	15.6293	Hydrolase	Lipid catabolic process {go:0016042}; phosphatidylcholine acyl-chain remodeling {go:0036151}; phosphatidylethanolamine acyl-chain remodeling {go:0036152}; phosphatidylinositol acyl-chain remodeling {go:0036149}; phospholipid metabolic process {go:0006644}
ALDOC	Fructose-bisphosphate aldolase C	P09972	15.6133	Lyase	Canonical glycolysis {go:0061621}; epithelial cell differentiation {go:0030855}; fructose 1,6-bisphosphate metabolic process {go:0030388}; fructose metabolic process {go:0006000}; gluconeogenesis {go:0006094}; glycolytic process {go:0006096}; neutrophil degranulation {go:0043312}
PDIA6	Protein disulfide-isomerase A6	Q15084	15.6131	Chaperone; Isomerase	Cell redox homeostasis {go:0045454}; cellular protein metabolic process {go:0044267}; ire1-mediated unfolded protein response {go:0036498}; post-translational protein modification {go:0043687}; protein folding {go:0006457}
BROX	BRO1 domain-containing protein BROX	Q5VW32	15.6075	NA	NA
SERPINB12	Serpin B12	Q96P63	15.6058	Protease inhibitor; Serine protease inhibitor	Hematopoietic progenitor cell differentiation {go:0002244}; negative regulation of endopeptidase activity {go:0010951}; negative regulation of protein catabolic process {go:0042177}; neutrophil degranulation {go:0043312}
VTN	Somatomedin-B	P04004	15.6027	Heparin-binding	Cell adhesion {go:0007155}; cell adhesion mediated by integrin {go:0033627}; cell migration {go:0016477}; cell population proliferation {go:0008283}; cell-matrix adhesion {go:0007160}; endodermal cell differentiation {go:0035987}; extracellular matrix organization {go:0030198}; immune response {go:0006955}; liver regeneration {go:0097421}; negative regulation of blood coagulation {go:0030195}; ne…
ABHD14B	Protein ABHD14B	Q96IU4	15.6004	Hydrolase	3'-phosphoadenosine 5'-phosphosulfate metabolic process {go:0050427}; positive regulation of transcription by rnapolymerase ii {go:0045944}
DYNC1I2	Cytoplasmic dynein 1 intermediate chain 2	Q13409	15.5992	Motor protein	Antigen processing and presentation of exogenous peptide antigen via mhc class ii {go:0019886}; ciliary basal body-plasma membrane docking {go:0097711}; endoplasmic reticulum to golgi vesicle-mediated transport {go:0006888}; g2/m transition of mitotic cell cycle {go:0000086}; microtubule-based movement {go:0007018}; regulation of g2/m transition of mitotic cell cycle {go:0010389}; viral process {…
CCT8	T-complex protein 1 subunit theta (TCP-1-theta)	P50990	15.5983	Chaperone	Binding of sperm to zonapellucida {go:0007339}; neutrophil degranulation {go:0043312}; pore complex assembly {go:0046931}; positive regulation of establishment of protein localization to telomere {go:1904851}; positive regulation of protein localization to cajal body {go:1904871}; positive regulation of telomerase rnalocalization to cajal body {go:1904874}; positive regulation of telomere mainten…
PABPC1	Polyadenylate-binding protein 1 (PABP-1; Poly(A)-binding protein 1)	P11940	15.5947	RNA-binding	Gene silencing by rna{go:0031047}; mrnapolyadenylation {go:0006378}; mrnasplicing, via spliceosome {go:0000398}; mrnastabilization {go:0048255}; negative regulation of nuclear-transcribed mrnacatabolic process, nonsense-mediated decay {go:2000623}; nuclear-transcribed mrnacatabolic process, nonsense-mediated decay {go:0000184}; positive regulation of nuclear-transcribed mrnacatabolic process, dea…
MRC2	C-type mannose receptor 2	Q9UBG0	15.5821	Receptor	Collagen catabolic process {go:0030574}; endocytosis {go:0006897}; osteoblast differentiation {go:0001649}
UBE2L3	Ubiquitin-conjugating enzyme E2 L3	P68036	15.5781	Transferase	Cell cycle phase transition {go:0044770}; cell population proliferation {go:0008283}; cellular protein modification process {go:0006464}; cellular response to glucocorticoid stimulus {go:0071385}; cellular response to steroid hormone stimulus {go:0071383}; positive regulation of protein targeting to mitochondrion {go:1903955}; positive regulation of protein ubiquitination {go:0031398}; positive r…
CRISP2	Cysteine-rich secretory protein 2 (CRISP-2)	P16562	15.5752	NA	Cell-cell adhesion {go:0098609}
RPL23A	60S ribosomal protein L23a	P62750	15.5645	RNA-binding; Ribonucleoprotein; Ribosomal protein; rRNA-binding	Cell population proliferation {go:0008283}; nuclear-transcribed mrnacatabolic process, nonsense-mediated decay {go:0000184}; ribosomal large subunit assembly {go:0000027}; srp-dependent cotranslational protein targeting to membrane {go:0006614}; translation {go:0006412}; translational initiation {go:0006413}; viral transcription {go:0019083}
PCBP2	Poly(rC)-binding protein 2	Q15366	15.5629	DNA-binding; RNA-binding; Ribonucleoprotein	Defense response to virus {go:0051607}; innate immune response {go:0045087}; ires-dependent viral translational initiation {go:0075522}; mrnametabolic process {go:0016071}; mrnasplicing, via spliceosome {go:0000398}; negative regulation of defense response to virus {go:0050687}; negative regulation of type i interferon production {go:0032480}; proteasome-mediated ubiquitin-dependent protein catab…
AHSA1	Activator of 90 kDa heat shock protein ATPase homolog 1 (AHA1)	O95433	15.5624	Chaperone	Positive regulation of atpase activity {go:0032781}
ATOX1	Copper transport protein ATOX1	O00244	15.5612	Chaperone	Cellular copper ion homeostasis {go:0006878}; copper ion export {go:0060003}; copper ion transport {go:0006825}; negative regulation of apoptotic process {go:0043066}; response to oxidative stress {go:0006979}
RANBP1	Ran-specific GTPase-activating protein	P43487	15.5612	GTPase activation	Intracellular transport {go:0046907}; positive regulation of mitotic centrosome separation {go:0046604}; signal transduction {go:0007165}; viral process {go:0016032}
GALM	Aldose 1-epimerase	Q96C23	15.5591	Isomerase	Galactose catabolic process via udp-galactose {go:0033499}; galactose metabolic process {go:0006012}; glucose metabolic process {go:0006006}
PDCD10	Programmed cell death protein 10	Q9BUL8	15.5577	NA	Angiogenesis {go:0001525}; cellular response to leukemia inhibitory factor {go:1990830}; establishment of golgi localization {go:0051683}; golgi reassembly {go:0090168}; intrinsic apoptotic signaling pathway in response to hydrogen peroxide {go:0036481}; negative regulation of apoptotic process {go:0043066}; negative regulation of blood vessel endothelial cell proliferation involved in sprouting …
RAD23A	UV excision repair protein RAD23 homolog A (HR23A; hHR23A)	P54725	15.5428	NA	Nucleotide-excision repair {go:0006289}; positive regulation of cell cycle {go:0045787}; positive regulation of proteasomal ubiquitin-dependent protein catabolic process {go:0032436}; positive regulation of viral genome replication {go:0045070}; proteasome-mediated ubiquitin-dependent protein catabolic process {go:0043161}; protein destabilization {go:0031648}; protein deubiquitination {go:001657…
PPID CYPD	Peptidyl-prolyl cis-trans isomerase D (PPIase D)	Q08752	15.5371	Chaperone; Isomerase; Rotamase	Apoptotic process {go:0006915}; cellular response to uv-a {go:0071492}; chaperone-mediated protein folding {go:0061077}; lipid droplet organization {go:0034389}; negative regulation of transcription by rnapolymerase ii {go:0000122}; positive regulation of apoptotic process {go:0043065}; positive regulation of protein secretion {go:0050714}; positive regulation of viral genome replication {go:0045…
BCHE	Cholinesterase	P06276	15.5365	Hydrolase; Serine esterase	Choline metabolic process {go:0019695}; cocaine metabolic process {go:0050783}; learning {go:0007612}; negative regulation of cell population proliferation {go:0008285}; negative regulation of synaptic transmission {go:0050805}; neuroblast differentiation {go:0014016}; response to alkaloid {go:0043279}; response to folic acid {go:0051593}; response to glucocorticoid {go:0051384}
SUB1	Activated RNA polymerase II transcriptional coactivator p15	P53999	15.5295	Activator; DNA-binding	Positive regulation of transcription initiation from rnapolymerase ii promoter {go:0060261}; regulation of transcription by rnapolymerase ii {go:0006357}; smad protein signal transduction {go:0060395}
CAVIN1	Caveolae-associated protein 1	Q6NZI2	15.5276	RNA-binding; rRNA-binding	Positive regulation of cell motility {go:2000147}; protein secretion {go:0009306}; rrnatranscription {go:0009303}; termination of rnapolymerase i transcription {go:0006363}; transcription initiation from rnapolymerase i promoter {go:0006361}
XDH	Xanthine oxidase (XD; XO)	P47989	15.5244	Oxidoreductase	Activation of cysteine-type endopeptidase activity involved in apoptotic process {go:0006919}; lactation {go:0007595}; negative regulation of endothelial cell differentiation {go:0045602}; negative regulation of endothelial cell proliferation {go:0001937}; negative regulation of gene expression {go:0010629}; negative regulation of protein kinase b signaling {go:0051898}; negative regulation of pr…
EIF4H	Eukaryotic translation initiation factor 4H (eIF-4H)	Q15056	15.5208	Initiation factor; RNA-binding	Cytoplasmic translation {go:0002181}; developmental growth {go:0048589}; eukaryotic translation initiation factor 4f complex assembly {go:0097010}; formation of translation preinitiation complex {go:0001731}; regulation of translational initiation {go:0006446}; sexual reproduction {go:0019953}; translational initiation {go:0006413}; viral process {go:0016032}
EHD2	EH domain-containing protein 2	Q9NZN4	15.5106	Hydrolase	Blood coagulation {go:0007596}; cortical actin cytoskeleton organization {go:0030866}; endocytic recycling {go:0032456}; endocytosis {go:0006897}; plasma membrane tubulation {go:0097320}; positive regulation of endocytic recycling {go:2001137}; positive regulation of myoblast fusion {go:1901741}; protein localization to plasma membrane {go:0072659}
TFF3	Trefoil factor 3	Q07654	15.5095	NA	Maintenance of gastrointestinal epithelium {go:0030277}; regulation of glucose metabolic process {go:0010906}
AGR2	Anterior gradient protein 2 homolog (AG-2; hAG-2)	O95994	15.5064	NA	Digestive tract morphogenesis {go:0048546}; lung goblet cell differentiation {go:0060480}; mucus secretion {go:0070254}; negative regulation of cell death {go:0060548}; positive regulation of cell-substrate adhesion {go:0010811}; positive regulation of developmental growth {go:0048639}; positive regulation of epidermal growth factor receptor signaling pathway {go:0045742}; positive regulation of …
CHI3L1	Chitinase-3-like protein 1	P36222	15.487	Antimicrobial	Activation of nf-kappab-inducing kinase activity {go:0007250}; apoptotic process {go:0006915}; carbohydrate metabolic process {go:0005975}; cartilage development {go:0051216}; cellular response to interleukin-1 {go:0071347}; cellular response to tumor necrosis factor {go:0071356}; inflammatory response {go:0006954}; interleukin-8 secretion {go:0072606}; lung development {go:0030324}; neutrophil d…
C8B	Complement component C8 beta chain	P07358	15.4651	NA	Complement activation {go:0006956}; complement activation, alternative pathway {go:0006957}; complement activation, classical pathway {go:0006958}; cytolysis {go:0019835}; immune response {go:0006955}; regulation of complement activation {go:0030449}
PTPRG	Receptor-type tyrosine-protein phosphatase gamma (Protein-tyrosine phosphatase gamma; R-PTP-gamma)	P23470	15.4541	Hydrolase; Protein phosphatase	Brain development {go:0007420}; negative regulation of epithelial cell migration {go:0010633}; negative regulation of neuron projection development {go:0010977}; protein dephosphorylation {go:0006470}; transmembrane receptor protein tyrosine kinase signaling pathway {go:0007169}
SERBP1	Plasminogen activator inhibitor 1 RNA-binding protein	Q8NC51	15.4535	RNA-binding	Pml body organization {go:0030578}; regulation of apoptotic process {go:0042981}; regulation of mrnastability {go:0043488}
NAGA	Alpha-N-acetylgalactosaminidase	P17050	15.4494	Glycosidase; Hydrolase	Carbohydrate catabolic process {go:0016052}; glycolipid catabolic process {go:0019377}; glycoside catabolic process {go:0016139}; glycosylceramide catabolic process {go:0046477}; oligosaccharide metabolic process {go:0009311}
HNRNPC	Heterogeneous nuclear ribonucleoproteins C1/C2 (hnRNP C1/C2)	P07910	15.4393	RNA-binding; Ribonucleoprotein	3'-utr-mediated mrnastabilization {go:0070935}; atp-dependent chromatin remodeling {go:0043044}; mrnasplicing, via spliceosome {go:0000398}; negative regulation of telomere maintenance via telomerase {go:0032211}; osteoblast differentiation {go:0001649}; rnametabolic process {go:0016070}; rnasplicing {go:0008380}
CAPN2	Calpain-2 catalytic subunit	P17655	15.4381	Hydrolase; Protease; Thiol protease	Behavioral response to pain {go:0048266}; blastocyst development {go:0001824}; cellular response to amino acid stimulus {go:0071230}; cellular response to interferon-beta {go:0035458}; cellular response to lipopolysaccharide {go:0071222}; extracellular matrix disassembly {go:0022617}; female pregnancy {go:0007565}; myoblast fusion {go:0007520}; positive regulation of cardiac muscle cell apoptotic…
ERICH3	Glutamate-rich protein 3	Q5RHP9	15.4344	NA	NA
GGT5	Glutathione hydrolase 5 light chain	P36269	15.4272	Acyltransferase; Hydrolase; Protease; Transferase	Cellular amino acid metabolic process {go:0006520}; fatty acid metabolic process {go:0006631}; glutathione biosynthetic process {go:0006750}; glutathione catabolic process {go:0006751}; inflammatory response {go:0006954}; leukotriene d4 biosynthetic process {go:1901750}; leukotriene metabolic process {go:0006691}; proteolysis {go:0006508}
PPP2CA	Serine/threonine-protein phosphatase 2A catalytic subunit alpha isoform (PP2A-alpha)	P67775	15.4194	Hydrolase; Protein phosphatase	Apoptotic process {go:0006915}; ceramide metabolic process {go:0006672}; inactivation of mapk activity {go:0000188}; meiotic cell cycle {go:0051321}; mesoderm development {go:0007498}; mitotic nuclear envelope reassembly {go:0007084}; negative regulation of cell growth {go:0030308}; negative regulation of epithelial to mesenchymal transition {go:0010719}; negative regulation of tyrosine phosphory…
RPS3	40S ribosomal protein S3	P23396	15.417	DNA-binding; Lyase; RNA-binding; Ribonucleoprotein; Ribosomal protein	Apoptotic process {go:0006915}; cell division {go:0051301}; cellular response to dnadamage stimulus {go:0006974}; cellular response to hydrogen peroxide {go:0070301}; cellular response to tumor necrosis factor {go:0071356}; chromosome segregation {go:0007059}; dnadamage response, detection of dnadamage {go:0042769}; dnarepair {go:0006281}; negative regulation of dnarepair {go:0045738}; negative r…
LY6G6C	Lymphocyte antigen 6 complex locus protein G6c	O95867	15.4145	NA	Protein homooligomerization {go:0051260}; response to bacterium {go:0009617}
SRSF2	Serine/arginine-rich splicing factor 2	Q01130	15.4085	RNA-binding	Mitotic cell cycle {go:0000278}; mrna3'-end processing {go:0031124}; mrnacis splicing, via spliceosome {go:0045292}; mrnaexport from nucleus {go:0006406}; mrnaprocessing {go:0006397}; mrnasplicing, via spliceosome {go:0000398}; regulation of alternative mrnasplicing, via spliceosome {go:0000381}; response to vitamin e {go:0033197}; rnaexport from nucleus {go:0006405}; rnasplicing {go:0008380}
ANPEP	Aminopeptidase N (AP-N; hAPN)	P15144	15.4046	Aminopeptidase; Developmental protein; Host cell receptor for virus entry; Hydrolase; Metalloprotease; Protease; Receptor	Angiogenesis {go:0001525}; cell differentiation {go:0030154}; neutrophil degranulation {go:0043312}; peptide catabolic process {go:0043171}; proteolysis {go:0006508}
DKK3	Dickkopf-related protein 3 (Dickkopf-3; Dkk-3; hDkk-3)	Q9UBP4	15.4013	Developmental protein	Adrenal gland development {go:0030325}; anatomical structure morphogenesis {go:0009653}; negative regulation of aldosterone biosynthetic process {go:0032348}; negative regulation of anti-mullerian hormone signaling pathway {go:1902613}; negative regulation of canonical wnt signaling pathway {go:0090090}; negative regulation of cortisol biosynthetic process {go:2000065}; negative regulation of tra…
GBP2	Guanylate-binding protein 2	P32456	15.3944	Hydrolase	Cellular response to interferon-gamma {go:0071346}; cellular response to interleukin-1 {go:0071347}; cellular response to tumor necrosis factor {go:0071356}; defense response to gram-positive bacterium {go:0050830}; defense response to protozoan {go:0042832}; immune response {go:0006955}; interferon-gamma-mediated signaling pathway {go:0060333}; protein localization to nucleus {go:0034504}; type …
GSTA4	Glutathione S-transferase A4	O15217	15.3937	Transferase	Glutathione derivative biosynthetic process {go:1901687}; glutathione metabolic process {go:0006749}; xenobiotic metabolic process {go:0006805}
UFC1	Ubiquitin-fold modifier-conjugating enzyme 1 (Ufm1-conjugating enzyme 1)	Q9Y3C8	15.388	NA	Brain development {go:0007420}; protein k69-linked ufmylation {go:1990592}; protein ufmylation {go:0071569}; response to endoplasmic reticulum stress {go:0034976}
FKBP4	Peptidyl-prolyl cis-trans isomerase FKBP4, N-terminally processed	Q02790	15.3802	Chaperone; Isomerase; Rotamase	Androgen receptor signaling pathway {go:0030521}; chaperone-mediated protein folding {go:0061077}; copper ion transport {go:0006825}; embryo implantation {go:0007566}; male sex differentiation {go:0046661}; negative regulation of microtubule polymerization {go:0031115}; negative regulation of microtubule polymerization or depolymerization {go:0031111}; negative regulation of neuron projection dev…
CETN2	Centrin-2	P41208	15.3781	NA	Cell division {go:0051301}; centriole replication {go:0007099}; ciliary basal body-plasma membrane docking {go:0097711}; g2/m transition of mitotic cell cycle {go:0000086}; global genome nucleotide-excision repair {go:0070911}; mitotic cell cycle {go:0000278}; mrnatransport {go:0051028}; nucleotide-excision repair {go:0006289}; nucleotide-excision repair, dnadamage recognition {go:0000715}; nucle…
PLXDC2	Plexin domain-containing protein 2	Q6UX71	15.3699	NA	NA
PGM2	Phosphoglucomutase-2 (PGM 2)	Q96G03	15.3696	Isomerase	Deoxyribose phosphate catabolic process {go:0046386}; galactose catabolic process {go:0019388}; glucose metabolic process {go:0006006}; glycogen biosynthetic process {go:0005978}; glycogen catabolic process {go:0005980}; neutrophil degranulation {go:0043312}; pentose-phosphate shunt {go:0006098}
IGFBP2	Insulin-like growth factor-binding protein 2 (IBP-2; IGF-binding protein 2; IGFBP-2)	P18065	15.3568	Growth factor binding	Aging {go:0007568}; cellular protein metabolic process {go:0044267}; cellular response to hormone stimulus {go:0032870}; female pregnancy {go:0007565}; negative regulation of canonical wnt signaling pathway {go:0090090}; positive regulation of activated t cell proliferation {go:0042104}; regulation of growth {go:0040008}; regulation of insulin-like growth factor receptor signaling pathway {go:004…
LMNB1	Lamin-B1	P20700	15.3536	NA	Interleukin-12-mediated signaling pathway {go:0035722}
ALDH7A1	Alpha-aminoadipic semialdehyde dehydrogenase (Alpha-AASA dehydrogenase)	P49419	15.3478	Oxidoreductase	Cellular aldehyde metabolic process {go:0006081}; choline catabolic process {go:0042426}; glycine betaine biosynthetic process from choline {go:0019285}; lysine catabolic process {go:0006554}; sensory perception of sound {go:0007605}
TIE1	Tyrosine-protein kinase receptor Tie-1	P35590	15.3427	KiNAse; Receptor; Transferase; Tyrosine-protein kiNAse	Angiogenesis {go:0001525}; in utero embryonic development {go:0001701}; mesoderm development {go:0007498}; negative regulation of angiogenesis {go:0016525}; negative regulation of cell migration {go:0030336}; plasma membrane fusion {go:0045026}; positive regulation of angiogenesis {go:0045766}; response to retinoic acid {go:0032526}; signal transduction {go:0007165}; transmembrane receptor protei…
SEMA6D	Semaphorin-6D	Q8NFY4	15.3361	Developmental protein	Negative chemotaxis {go:0050919}; negative regulation of axon extension {go:0030517}; negative regulation of axon extension involved in axon guidance {go:0048843}; negative regulation of smooth muscle cell migration {go:0014912}; neural crest cell migration {go:0001755}; positive regulation of cell migration {go:0030335}; positive regulation of smooth muscle cell migration {go:0014911}; semaphori…
COL1A2	Collagen alpha-2(I) chain	P08123	15.3358	NA	Blood coagulation {go:0007596}; blood vessel development {go:0001568}; bone mineralization {go:0030282}; cellular response to amino acid stimulus {go:0071230}; collagen fibril organization {go:0030199}; collagen metabolic process {go:0032963}; cytokine-mediated signaling pathway {go:0019221}; extracellular matrix assembly {go:0085029}; extracellular matrix organization {go:0030198}; leukocyte mig…
SOD2	Superoxide dismutase [Mn], mitochondrial	P04179	15.3301	Oxidoreductase	Acetylcholine-mediated vasodilation involved in regulation of systemic arterial blood pressure {go:0003069}; age-dependent response to reactive oxygen species {go:0001315}; cellular response to oxidative stress {go:0034599}; interleukin-12-mediated signaling pathway {go:0035722}; negative regulation of cell population proliferation {go:0008285}; negative regulation of neuron apoptotic process {go…
ACP1	Low molecular weight phosphotyrosine protein phosphatase (LMW-PTP; LMW-PTPase)	P24666	15.3284	Hydrolase; Protein phosphatase	NA
TTC25	Tetratricopeptide repeat protein 25 (TPR repeat protein 25)	Q96NG3	15.3246	NA	NA
CPNE3	Copine-3	O75131	15.3052	NA	Cellular response to calcium ion {go:0071277}; cellular response to growth factor stimulus {go:0071363}; erbb2 signaling pathway {go:0038128}; glycerophospholipid biosynthetic process {go:0046474}; lipid metabolic process {go:0006629}; neutrophil degranulation {go:0043312}; positive regulation of cell migration {go:0030335}; vesicle-mediated transport {go:0016192}
PSMB8	Proteasome subunit beta type-8	P28062	15.3019	Hydrolase; Protease; Threonine protease	Anaphase-promoting complex-dependent catabolic process {go:0031145}; antigen processing and presentation of exogenous peptide antigen via mhc class i, tap-dependent {go:0002479}; fat cell differentiation {go:0045444}; fc-epsilon receptor signaling pathway {go:0038095}; interleukin-1-mediated signaling pathway {go:0070498}; mapk cascade {go:0000165}; negative regulation of canonical wnt signaling …
C6	Complement component C6	P13671	15.2984	NA	Complement activation {go:0006956}; complement activation, classical pathway {go:0006958}; cytolysis {go:0019835}; in utero embryonic development {go:0001701}; innate immune response {go:0045087}; positive regulation of activation of membrane attack complex {go:0001970}; positive regulation of angiogenesis {go:0045766}; regulation of complement activation {go:0030449}
MIA3	Transport and Golgi organization protein 1 homolog (TANGO1)	Q5JRA6	15.2959	NA	Cell migration involved in sprouting angiogenesis {go:0002042}; cellular protein metabolic process {go:0044267}; cellular response to oxidised low-density lipoprotein particle stimulus {go:0140052}; copii-coated vesicle cargo loading {go:0090110}; endoplasmic reticulum organization {go:0007029}; endoplasmic reticulum to golgi vesicle-mediated transport {go:0006888}; exocytosis {go:0006887}; lipop…
PCNA	Proliferating cell nuclear antigen (PCNA)	P12004	15.2792	DNA-binding	Base-excision repair, gap-filling {go:0006287}; cellular response to hydrogen peroxide {go:0070301}; cellular response to uv {go:0034644}; cellular response to xenobiotic stimulus {go:0071466}; dnadamage response, detection of dnadamage {go:0042769}; dnadamage response, signal transduction by p53 class mediator resulting in cell cycle arrest {go:0006977}; epithelial cell differentiation {go:00308…
QSOX2	Sulfhydryl oxidase 2	Q6ZRP7	15.274	Oxidoreductase	Cell redox homeostasis {go:0045454}
CTTN	Src substrate cortactin	Q14247	15.2656	NA	Actin cytoskeleton reorganization {go:0031532}; actin filament polymerization {go:0030041}; cell motility {go:0048870}; dendritic spine maintenance {go:0097062}; focal adhesion assembly {go:0048041}; intracellular protein transport {go:0006886}; lamellipodium organization {go:0097581}; membrane organization {go:0061024}; negative regulation of extrinsic apoptotic signaling pathway {go:2001237}; n…
ADIRF	Adipogenesis regulatory factor	Q15847	15.2541	NA	Cell differentiation {go:0030154}; cellular response to cisplatin {go:0072719}; cellular response to radiation {go:0071478}; positive regulation of fat cell differentiation {go:0045600}; positive regulation of transcription by rnapolymerase ii {go:0045944}; regulation of response to drug {go:2001023}
PA2G4	Proliferation-associated protein 2G4	Q9UQ80	15.2494	RNA-binding; Repressor; Ribonucleoprotein	Negative regulation of apoptotic process {go:0043066}; negative regulation of transcription, dna-templated {go:0045892}; neutrophil degranulation {go:0043312}; positive regulation of cell differentiation {go:0045597}; regulation of translation {go:0006417}; rrnaprocessing {go:0006364}
RPS3A MFTL	40S ribosomal protein S3a	P61247	15.2493	Ribonucleoprotein; Ribosomal protein	Cell differentiation {go:0030154}; negative regulation of apoptotic process {go:0043066}; nuclear-transcribed mrnacatabolic process, nonsense-mediated decay {go:0000184}; srp-dependent cotranslational protein targeting to membrane {go:0006614}; translation {go:0006412}; translational initiation {go:0006413}; viral transcription {go:0019083}
FCGR2A	Low affinity immunoglobulin gamma Fc region receptor II-a (IgG Fc receptor II-a)	P12318	15.2492	IgG-binding protein; Receptor	Fc-gamma receptor signaling pathway involved in phagocytosis {go:0038096}; neutrophil degranulation {go:0043312}
ACYP2	Acylphosphatase-2	P14621	15.2449	Hydrolase	Phosphate-containing compound metabolic process {go:0006796}
HLA-DQA1	HLA class II histocompatibility antigen, DQ alpha 1 chain	P01909	15.2436	NA	Adaptive immune response {go:0002250}; antigen processing and presentation of exogenous peptide antigen via mhc class ii {go:0019886}; immune response {go:0006955}; interferon-gamma-mediated signaling pathway {go:0060333}; t cell receptor signaling pathway {go:0050852}
PSMB2	Proteasome subunit beta type-2	P49721	15.2366	Hydrolase; Protease; Threonine protease	Anaphase-promoting complex-dependent catabolic process {go:0031145}; antigen processing and presentation of exogenous peptide antigen via mhc class i, tap-dependent {go:0002479}; fc-epsilon receptor signaling pathway {go:0038095}; interleukin-1-mediated signaling pathway {go:0070498}; mapk cascade {go:0000165}; negative regulation of canonical wnt signaling pathway {go:0090090}; negative regulati…
TGOLN2	Trans-Golgi network integral membrane protein 2	O43493	15.2321	NA	Cellular protein metabolic process {go:0044267}; membrane organization {go:0061024}; post-translational protein modification {go:0043687}
ARPC4	Actin-related protein 2/3 complex subunit 4	P59998	15.2256	Actin-binding	Actin filament polymerization {go:0030041}; actin nucleation {go:0045010}; arp2/3 complex-mediated actin nucleation {go:0034314}; ephrin receptor signaling pathway {go:0048013}; fc-gamma receptor signaling pathway involved in phagocytosis {go:0038096}; membrane organization {go:0061024}
LRRFIP1	Leucine-rich repeat flightless-interacting protein 1 (LRR FLII-interacting protein 1)	Q32MZ4	15.2227	DNA-binding; Repressor	Negative regulation of transcription by rnapolymerase ii {go:0000122}; negative regulation of transcription, dna-templated {go:0045892}; positive regulation of nf-kappab transcription factor activity {go:0051092}; positive regulation of type i interferon production {go:0032481}; regulation of transcription by rnapolymerase ii {go:0006357}
FKBP3	Peptidyl-prolyl cis-trans isomerase FKBP3 (PPIase FKBP3)	Q00688	15.212	Isomerase; Rotamase	NA
CMBL	Carboxymethylenebutenolidase homolog	Q96DG6	15.201	Hydrolase	Xenobiotic metabolic process {go:0006805}
HNRNPU	Heterogeneous nuclear ribonucleoprotein U (hnRNP U)	Q00839	15.1934	Activator; Chromatin regulator; DNA-binding; Developmental protein; RNA-binding; Repressor; Ribonucleoprotein	Adaptive thermogenesis {go:1990845}; cardiac muscle cell development {go:0055013}; cell cycle {go:0007049}; cell division {go:0051301}; cellular response to glucocorticoid stimulus {go:0071385}; cellular response to leukemia inhibitory factor {go:1990830}; chromatin organization {go:0006325}; circadian regulation of gene expression {go:0032922}; crd-mediated mrnastabilization {go:0070934}; dendri…
RPS7	40S ribosomal protein S7	P62081	15.1812	Ribonucleoprotein; Ribosomal protein	Cell differentiation {go:0030154}; negative regulation of ubiquitin protein ligase activity {go:1904667}; negative regulation of ubiquitin-dependent protein catabolic process {go:2000059}; neural tube closure {go:0001843}; nuclear-transcribed mrnacatabolic process, nonsense-mediated decay {go:0000184}; positive regulation of gene expression {go:0010628}; positive regulation of intrinsic apoptotic…
SULT1E1	Estrogen sulfotransferase	P49888	15.1728	Transferase	3'-phosphoadenosine 5'-phosphosulfate metabolic process {go:0050427}; estrogen catabolic process {go:0006711}; estrogen metabolic process {go:0008210}; ethanol catabolic process {go:0006068}; positive regulation of fat cell differentiation {go:0045600}; steroid metabolic process {go:0008202}; sulfation {go:0051923}
ADGRF5 KIAA0758	Adhesion G protein-coupled receptor F5	Q8IZF2	15.1727	G-protein coupled receptor; Receptor; Transducer	Cell surface receptor signaling pathway {go:0007166}; energy reserve metabolic process {go:0006112}; erythrocyte development {go:0048821}; fat cell differentiation {go:0045444}; g protein-coupled receptor signaling pathway {go:0007186}; glomerular filtration {go:0003094}; glucose homeostasis {go:0042593}; negative regulation of macrophage activation {go:0043031}; pharyngeal arch artery morphogene…
PLXNB2	Plexin-B2	O15031	15.1724	Developmental protein; Receptor	Brain development {go:0007420}; excitatory synapse assembly {go:1904861}; homophilic cell adhesion via plasma membrane adhesion molecules {go:0007156}; negative regulation of cell adhesion {go:0007162}; neural tube closure {go:0001843}; neuroblast proliferation {go:0007405}; positive regulation of axonogenesis {go:0050772}; positive regulation of neuron projection development {go:0010976}; regula…
TCP1	T-complex protein 1 subunit alpha (TCP-1-alpha)	P17987	15.1618	Chaperone	Binding of sperm to zonapellucida {go:0007339}; interleukin-12-mediated signaling pathway {go:0035722}; positive regulation of establishment of protein localization to telomere {go:1904851}; positive regulation of protein localization to cajal body {go:1904871}; positive regulation of telomerase activity {go:0051973}; positive regulation of telomerase rnalocalization to cajal body {go:1904874}; p…
EFEMP2	EGF-containing fibulin-like extracellular matrix protein 2	O95967	15.1546	NA	Elastic fiber assembly {go:0048251}
SERPINA10	Protein Z-dependent protease inhibitor (PZ-dependent protease inhibitor; PZI)	Q9UK55	15.1545	Heparin-binding; Protease inhibitor; Serine protease inhibitor	Blood coagulation {go:0007596}; cellular protein metabolic process {go:0044267}; negative regulation of endopeptidase activity {go:0010951}; post-translational protein modification {go:0043687}
TFG	Protein TFG	Q92734	15.1527	NA	Copii vesicle coating {go:0048208}; endoplasmic reticulum to golgi vesicle-mediated transport {go:0006888}; positive regulation of i-kappab kinase/nf-kappab signaling {go:0043123}
CCT5	T-complex protein 1 subunit epsilon (TCP-1-epsilon)	P48643	15.1451	Chaperone	Binding of sperm to zonapellucida {go:0007339}; positive regulation of establishment of protein localization to telomere {go:1904851}; positive regulation of protein localization to cajal body {go:1904871}; positive regulation of telomerase rnalocalization to cajal body {go:1904874}; positive regulation of telomere maintenance via telomerase {go:0032212}; protein folding {go:0006457}; protein sta…
EEF1B2	Elongation factor 1-beta (EF-1-beta)	P24534	15.135	Elongation factor	Translational elongation {go:0006414}
GLUL	Glutamine synthetase (GS)	P15104	15.1209	Ligase; Transferase	Ammonia assimilation cycle {go:0019676}; angiogenesis {go:0001525}; cell population proliferation {go:0008283}; cellular amino acid biosynthetic process {go:0008652}; cellular response to starvation {go:0009267}; glutamate catabolic process {go:0006538}; glutamine biosynthetic process {go:0006542}; neurotransmitter uptake {go:0001504}; positive regulation of epithelial cell proliferation {go:0050…
TXNL1	Thioredoxin-like protein 1	O43396	15.1178	NA	Cell redox homeostasis {go:0045454}
HLA-DRB5	HLA class II histocompatibility antigen, DR beta 5 chain	Q30154	15.1169	NA	Adaptive immune response {go:0002250}; antigen processing and presentation of exogenous peptide antigen via mhc class ii {go:0019886}; interferon-gamma-mediated signaling pathway {go:0060333}; t cell receptor signaling pathway {go:0050852}
GAS6	Growth arrest-specific protein 6 (GAS-6)	Q14393	15.1158	NA	Activation of protein kinase b activity {go:0032148}; animal organ regeneration {go:0031100}; apoptotic cell clearance {go:0043277}; b cell chemotaxis {go:0035754}; calcium ion transmembrane transport {go:0070588}; cell adhesion {go:0007155}; cell cycle arrest {go:0007050}; cell migration {go:0016477}; cell population proliferation {go:0008283}; cell-substrate adhesion {go:0031589}; cellular prot…
IMPA1	Inositol monophosphatase 1 (IMP 1; IMPase 1)	P29218	15.1111	Hydrolase	Inositol biosynthetic process {go:0006021}; inositol phosphate dephosphorylation {go:0046855}; inositol phosphate metabolic process {go:0043647}; phosphate-containing compound metabolic process {go:0006796}; phosphatidylinositol biosynthetic process {go:0006661}; phosphatidylinositol phosphorylation {go:0046854}; signal transduction {go:0007165}
RECK	Reversion-inducing cysteine-rich protein with Kazal motifs (hRECK)	O95980	15.1025	Protease inhibitor; Serine protease inhibitor	Blood vessel maturation {go:0001955}; embryo implantation {go:0007566}; embryonic forelimb morphogenesis {go:0035115}; extracellular matrix organization {go:0030198}; negative regulation of cell migration {go:0030336}; negative regulation of metalloendopeptidase activity {go:1904684}; positive regulation of canonical wnt signaling pathway {go:0090263}; regulation of angiogenesis {go:0045765}; reg…
PREP	Prolyl endopeptidase (PE)	P48147	15.1015	Hydrolase; Protease; Serine protease	Proteolysis {go:0006508}
CSTA	Cystatin-A, N-terminally processed	P01040	15.0943	Protease inhibitor; Thiol protease inhibitor	Cell-cell adhesion {go:0098609}; cornification {go:0070268}; keratinocyte differentiation {go:0030216}; negative regulation of peptidase activity {go:0010466}; negative regulation of proteolysis {go:0045861}; peptide cross-linking {go:0018149}
CLIC6	Chloride intracellular channel protein 6	Q96NY7	15.077	Chloride channel; Ion channel; Voltage-gated channel	Regulation of ion transmembrane transport {go:0034765}
MDH2	Malate dehydrogenase, mitochondrial	P40926	15.0687	Oxidoreductase	Aerobic respiration {go:0009060}; gluconeogenesis {go:0006094}; internal protein amino acid acetylation {go:0006475}; malate metabolic process {go:0006108}; nadh metabolic process {go:0006734}; oxaloacetate metabolic process {go:0006107}; tricarboxylic acid cycle {go:0006099}
SRI	Sorcin	P30626	15.0613	NA	Action potential {go:0001508}; calcium ion transport {go:0006816}; cytoplasmic sequestering of transcription factor {go:0042994}; heart development {go:0007507}; intracellular sequestering of iron ion {go:0006880}; muscle organ development {go:0007517}; negative regulation of cardiac muscle contraction {go:0055118}; negative regulation of heart rate {go:0010459}; negative regulation of ryanodine-…
MSMB	Beta-microseminoprotein	P08118	15.0526	NA	NA
STMN2	Stathmin-2	Q93045	15.0476	NA	Cellular response to nerve growth factor stimulus {go:1990090}; microtubule depolymerization {go:0007019}; negative regulation of microtubule depolymerization {go:0007026}; negative regulation of microtubule polymerization {go:0031115}; negative regulation of neuron projection development {go:0010977}; neuron projection development {go:0031175}; positive regulation of microtubule depolymerization…
RAB14	Ras-related protein Rab-14	P61106	15.0394	NA	Defense response to bacterium {go:0042742}; endocytic recycling {go:0032456}; fibroblast growth factor receptor signaling pathway {go:0008543}; golgi to endosome transport {go:0006895}; intracellular protein transport {go:0006886}; intracellular transport {go:0046907}; neutrophil degranulation {go:0043312}; phagolysosome assembly involved in apoptotic cell clearance {go:0090387}; phosphatidylinos…
CASP6	Caspase-6 subunit p11	P55212	15.0389	Hydrolase; Protease; Thiol protease	Apoptotic process {go:0006915}; cellular response to staurosporine {go:0072734}; epithelial cell differentiation {go:0030855}; execution phase of apoptosis {go:0097194}; proteolysis {go:0006508}; regulation of apoptotic process {go:0042981}
RALA	Ras-related protein Ral-A	P11233	15.0189	NA	Actin cytoskeleton reorganization {go:0031532}; cell cycle {go:0007049}; cell division {go:0051301}; chemotaxis {go:0006935}; exocytosis {go:0006887}; interleukin-12-mediated signaling pathway {go:0035722}; membrane organization {go:0061024}; membrane raft localization {go:0051665}; neural tube closure {go:0001843}; positive regulation of filopodium assembly {go:0051491}; ras protein signal trans…
LCN1	Lipocalin-1	P31025	15.0151	NA	Long-chain fatty acid transport {go:0015909}; proteolysis {go:0006508}; response to stimulus {go:0050896}; retinahomeostasis {go:0001895}; sensory perception of taste {go:0050909}
PIN4	Peptidyl-prolyl cis-trans isomerase NIMA-interacting 4	Q9Y237	15.0122	DNA-binding; Isomerase; Rotamase	Rrnaprocessing {go:0006364}
PSME2	Proteasome activator complex subunit 2	Q9UL46	15.0107	NA	Anaphase-promoting complex-dependent catabolic process {go:0031145}; antigen processing and presentation of exogenous peptide antigen via mhc class i, tap-dependent {go:0002479}; fc-epsilon receptor signaling pathway {go:0038095}; interleukin-1-mediated signaling pathway {go:0070498}; interleukin-12-mediated signaling pathway {go:0035722}; mapk cascade {go:0000165}; negative regulation of canonic…
ACTR3	Actin-related protein 3	P61158	15.0096	Actin-binding	Actin polymerization-dependent cell motility {go:0070358}; arp2/3 complex-mediated actin nucleation {go:0034314}; asymmetric cell division {go:0008356}; cellular response to interferon-gamma {go:0071346}; cilium assembly {go:0060271}; ephrin receptor signaling pathway {go:0048013}; establishment or maintenance of cell polarity {go:0007163}; fc-gamma receptor signaling pathway involved in phagocyt…
WFDC3	WAP four-disulfide core domain protein 3	Q8IUB2	15.0061	Protease inhibitor; Serine protease inhibitor	NA
PLEC	Plectin (PCN; PLTN)	Q15149	15.003	Actin-binding	Hemidesmosome assembly {go:0031581}; intermediate filament cytoskeleton organization {go:0045104}; wound healing {go:0042060}
OGN	Mimecan	P20774	14.9927	Growth factor	Keratan sulfate biosynthetic process {go:0018146}; keratan sulfate catabolic process {go:0042340}; negative regulation of smooth muscle cell proliferation {go:0048662}
APCS	Serum amyloid P-component(1-203)	P02743	14.988	NA	Acute-phase response {go:0006953}; cellular protein metabolic process {go:0044267}; chaperone-mediated protein complex assembly {go:0051131}; complement activation, classical pathway {go:0006958}; innate immune response {go:0045087}; negative regulation by host of viral exo-alpha-sialidase activity {go:0044869}; negative regulation by host of viral glycoprotein metabolic process {go:0044871}; neg…
TFRC	Transferrin receptor protein 1, serum form	P02786	14.9793	Host cell receptor for virus entry; Receptor	Cellular iron ion homeostasis {go:0006879}; cellular response to drug {go:0035690}; cellular response to leukemia inhibitory factor {go:1990830}; iron ion transport {go:0006826}; membrane organization {go:0061024}; osteoclast differentiation {go:0030316}; positive regulation of b cell proliferation {go:0030890}; positive regulation of bone resorption {go:0045780}; positive regulation of isotype s…
YBX1	Nuclease-sensitive element-binding protein 1	P67809	14.9767	Activator; DNA-binding; Mitogen; RNA-binding; Repressor	Cellular response to interleukin-7 {go:0098761}; crd-mediated mrnastabilization {go:0070934}; in utero embryonic development {go:0001701}; mrnasplicing, via spliceosome {go:0000398}; negative regulation of striated muscle cell differentiation {go:0051154}; negative regulation of transcription by rnapolymerase ii {go:0000122}; notch signaling pathway {go:0007219}; positive regulation of cell divis…
ACTR2	Actin-related protein 2	P61160	14.9646	Actin-binding	Arp2/3 complex-mediated actin nucleation {go:0034314}; associative learning {go:0008306}; asymmetric cell division {go:0008356}; cellular response to interferon-gamma {go:0071346}; cellular response to trichostatin a {go:0035984}; cilium assembly {go:0060271}; cytosolic transport {go:0016482}; ephrin receptor signaling pathway {go:0048013}; establishment or maintenance of cell polarity {go:000716…
AOX1	Aldehyde oxidase	Q06278	14.9398	Oxidoreductase	Drug metabolic process {go:0017144}; oxidation-reduction process {go:0055114}; vitamin b6 metabolic process {go:0042816}; xanthine catabolic process {go:0009115}
DDT	D-dopachrome decarboxylase	P30046	14.9236	Lyase	Melanin biosynthetic process {go:0042438}; negative regulation of macrophage chemotaxis {go:0010760}; positive regulation of erk1 and erk2 cascade {go:0070374}; positive regulation of inflammatory response {go:0050729}; positive regulation of tumor necrosis factor production {go:0032760}
AXL	Tyrosine-protein kinase receptor UFO	P30530	14.922	Host cell receptor for virus entry; KiNAse; Receptor; Transferase; Tyrosine-protein kiNAse	Animal organ regeneration {go:0031100}; apoptotic cell clearance {go:0043277}; blood vessel remodeling {go:0001974}; cell maturation {go:0048469}; cell migration {go:0016477}; cellular response to extracellular stimulus {go:0031668}; cellular response to hydrogen peroxide {go:0070301}; cellular response to interferon-alpha {go:0035457}; cellular response to lipopolysaccharide {go:0071222}; dendri…
GOLIM4	Golgi integral membrane protein 4	O00461	14.9198	NA	NA
PTPRJ	Receptor-type tyrosine-protein phosphatase eta (Protein-tyrosine phosphatase eta; R-PTP-eta)	Q12913	14.9089	Hydrolase; Protein phosphatase	B cell differentiation {go:0030183}; calcium-mediated signaling using intracellular calcium source {go:0035584}; contact inhibition {go:0060242}; negative regulation of cell growth {go:0030308}; negative regulation of cell migration {go:0030336}; negative regulation of cell population proliferation {go:0008285}; negative regulation of epidermal growth factor receptor signaling pathway {go:0042059…
UGDH	UDP-glucose 6-dehydrogenase (UDP-Glc dehydrogenase; UDP-GlcDH; UDPGDH)	O60701	14.8991	Allosteric enzyme; Oxidoreductase	Carbohydrate metabolic process {go:0005975}; chondroitin sulfate biosynthetic process {go:0030206}; gastrulation with mouth forming second {go:0001702}; glycosaminoglycan biosynthetic process {go:0006024}; heparan sulfate proteoglycan biosynthetic process {go:0015012}; protein hexamerization {go:0034214}; udp-glucuronate biosynthetic process {go:0006065}
PPP2R1A	Serine/threonine-protein phosphatase 2A 65 kDa regulatory subunit A alpha isoform	P30153	14.8961	NA	Apoptotic process {go:0006915}; ceramide metabolic process {go:0006672}; chromosome segregation {go:0007059}; ciliary basal body-plasma membrane docking {go:0097711}; female meiotic nuclear division {go:0007143}; g2/m transition of mitotic cell cycle {go:0000086}; inactivation of mapk activity {go:0000188}; meiotic sister chromatid cohesion, centromeric {go:0051754}; meiotic spindle elongation {g…
CLCF1	Cardiotrophin-like cytokine factor 1	Q9UBD9	14.8885	Cytokine	B cell differentiation {go:0030183}; cell surface receptor signaling pathway {go:0007166}; cytokine-mediated signaling pathway {go:0019221}; negative regulation of neuron apoptotic process {go:0043524}; positive regulation of astrocyte differentiation {go:0048711}; positive regulation of b cell proliferation {go:0030890}; positive regulation of cell population proliferation {go:0008284}; positive…
DSC2 DSC3	Desmocollin-2	Q02487	14.8805	NA	Bundle of his cell-purkinje myocyte adhesion involved in cell communication {go:0086073}; cardiac muscle cell-cardiac muscle cell adhesion {go:0086042}; cell adhesion {go:0007155}; cell-cell adhesion {go:0098609}; cellular response to starvation {go:0009267}; cornification {go:0070268}; homophilic cell adhesion via plasma membrane adhesion molecules {go:0007156}; keratinization {go:0031424}; regu…
ALAD	Delta-aminolevulinic acid dehydratase (ALADH)	P13716	14.8771	Allosteric enzyme; Lyase	Cellular response to interleukin-4 {go:0071353}; cellular response to lead ion {go:0071284}; heme biosynthetic process {go:0006783}; negative regulation of proteasomal protein catabolic process {go:1901799}; neutrophil degranulation {go:0043312}; protein homooligomerization {go:0051260}; protoporphyrinogen ix biosynthetic process {go:0006782}; response to activity {go:0014823}; response to alumin…
C8G	Complement component C8 gamma chain	P07360	14.8728	NA	Complement activation, alternative pathway {go:0006957}; complement activation, classical pathway {go:0006958}; cytolysis {go:0019835}; regulation of complement activation {go:0030449}
MIEN1	Migration and invasion enhancer 1	Q9BRT3	14.8725	NA	Apoptotic process {go:0006915}; negative regulation of apoptotic process {go:0043066}; positive regulation of cell migration {go:0030335}; positive regulation of filopodium assembly {go:0051491}; response to selenium ion {go:0010269}
CNPY2	Protein canopy homolog 2	Q9Y2B0	14.8686	NA	Negative regulation of gene expression {go:0010629}; positive regulation of low-density lipoprotein particle receptor biosynthetic process {go:0045716}; regulation of low-density lipoprotein particle clearance {go:0010988}
RPL5	60S ribosomal protein L5	P46777	14.864	RNA-binding; Ribonucleoprotein; Ribosomal protein; rRNA-binding	Negative regulation of protein neddylation {go:2000435}; negative regulation of ubiquitin protein ligase activity {go:1904667}; negative regulation of ubiquitin-dependent protein catabolic process {go:2000059}; nuclear-transcribed mrnacatabolic process, nonsense-mediated decay {go:0000184}; positive regulation of gene expression {go:0010628}; positive regulation of translation {go:0045727}; prote…
CCT3	T-complex protein 1 subunit gamma (TCP-1-gamma)	P49368	14.8634	Chaperone	Binding of sperm to zonapellucida {go:0007339}; pore complex assembly {go:0046931}; positive regulation of establishment of protein localization to telomere {go:1904851}; positive regulation of protein localization to cajal body {go:1904871}; positive regulation of telomerase rnalocalization to cajal body {go:1904874}; positive regulation of telomere maintenance via telomerase {go:0032212}; prote…
MMP9	82 kDa matrix metalloproteinase-9	P14780	14.8633	Hydrolase; Metalloprotease; Protease	Cellular response to cadmium ion {go:0071276}; cellular response to reactive oxygen species {go:0034614}; collagen catabolic process {go:0030574}; cytokine-mediated signaling pathway {go:0019221}; embryo implantation {go:0007566}; endodermal cell differentiation {go:0035987}; ephrin receptor signaling pathway {go:0048013}; extracellular matrix disassembly {go:0022617}; extracellular matrix organi…
RUVBL1	RuvB-like 1	Q9Y265	14.8631	Activator; Chromatin regulator; Helicase; Hydrolase	Beta-catenin-tcf complex assembly {go:1904837}; box c/d snornp assembly {go:0000492}; cell cycle {go:0007049}; cell division {go:0051301}; cenp-a containing nucleosome assembly {go:0034080}; chromatin remodeling {go:0006338}; dnarecombination {go:0006310}; dnarepair {go:0006281}; histone acetylation {go:0016573}; histone h2a acetylation {go:0043968}; histone h4 acetylation {go:0043967}; positive …
CBX3	Chromobox protein homolog 3	Q13185	14.8605	Chromatin regulator; Repressor	Cellular response to dexamethasone stimulus {go:0071549}; cellular response to dnadamage stimulus {go:0006974}; chromatin remodeling {go:0006338}; negative regulation of g0 to g1 transition {go:0070317}; negative regulation of transcription, dna-templated {go:0045892}; rhythmic process {go:0048511}
TSN	Translin	Q15631	14.8535	DNA-binding; Endonuclease; Hydrolase; Nuclease; RNA-binding	Dnarecombination {go:0006310}; production of sirnainvolved in rnainterference {go:0030422}
GRB2	Growth factor receptor-bound protein 2	P62993	14.8454	NA	Aging {go:0007568}; anatomical structure formation involved in morphogenesis {go:0048646}; axon guidance {go:0007411}; branching involved in labyrinthine layer morphogenesis {go:0060670}; cell-cell signaling {go:0007267}; cellular response to ionizing radiation {go:0071479}; cytokine-mediated signaling pathway {go:0019221}; entry of bacterium into host cell {go:0035635}; epidermal growth factor r…
GLB1	Beta-galactosidase	P16278	14.8413	Glycosidase; Hydrolase	Cellular carbohydrate metabolic process {go:0044262}; galactose catabolic process {go:0019388}; glycosaminoglycan catabolic process {go:0006027}; glycosphingolipid metabolic process {go:0006687}; keratan sulfate catabolic process {go:0042340}; neutrophil degranulation {go:0043312}; response to cortisone {go:0051413}; response to thyroglobulin triiodothyronine {go:1904016}
GPM6A	Neuronal membrane glycoprotein M6-a (M6a)	P51674	14.8297	NA	Neural retinadevelopment {go:0003407}; neuron migration {go:0001764}; neuron projection development {go:0031175}; neuron projection morphogenesis {go:0048812}; positive regulation of filopodium assembly {go:0051491}; regulation of synapse organization {go:0050807}; response to bacterium {go:0009617}; stem cell differentiation {go:0048863}; synapse assembly {go:0007416}
PFDN2	Prefoldin subunit 2	Q9UHV9	14.8248	Chaperone	Positive regulation of cytoskeleton organization {go:0051495}; protein folding {go:0006457}
CYB5A	Cytochrome b5	P00167	14.8238	NA	L-ascorbic acid metabolic process {go:0019852}; response to cadmium ion {go:0046686}
PYCARD	Apoptosis-associated speck-like protein containing a CARD (hASC)	Q9ULZ3	14.8224	NA	Activation of cysteine-type endopeptidase activity {go:0097202}; activation of cysteine-type endopeptidase activity involved in apoptotic process {go:0006919}; activation of innate immune response {go:0002218}; apoptotic process {go:0006915}; cellular response to interleukin-1 {go:0071347}; cellular response to lipopolysaccharide {go:0071222}; cellular response to tumor necrosis factor {go:007135…
NBL1	Neuroblastoma suppressor of tumorigenicity 1	P41271	14.8221	NA	Determination of dorsal identity {go:0048263}; negative regulation of bmp signaling pathway {go:0030514}; negative regulation of monocyte chemotaxis {go:0090027}; nervous system development {go:0007399}; neuron projection morphogenesis {go:0048812}; positive regulation of neuron differentiation {go:0045666}; sequestering of bmp from receptor via bmp binding {go:0038098}; sequestering of bmp in ex…
SPON1	Spondin-1	Q9HCB6	14.8139	NA	Cell adhesion {go:0007155}; negative regulation of amyloid-beta formation {go:1902430}; positive regulation of amyloid precursor protein catabolic process {go:1902993}; positive regulation of protein binding {go:0032092}; positive regulation of protein processing {go:0010954}
THBS4	Thrombospondin-4	P35443	14.8136	Growth factor; Mitogen	Behavioral response to pain {go:0048266}; endothelial cell-cell adhesion {go:0071603}; myoblast migration {go:0051451}; negative regulation of angiogenesis {go:0016525}; positive regulation of cell division {go:0051781}; positive regulation of endothelial cell proliferation {go:0001938}; positive regulation of neutrophil chemotaxis {go:0090023}; positive regulation of peptidyl-tyrosine phosphoryl…
FREM2	FRAS1-related extracellular matrix protein 2	Q5SZK8	14.809	Developmental protein	Cell adhesion {go:0007155}; cell communication {go:0007154}; embryonic digit morphogenesis {go:0042733}; eye development {go:0001654}; heart development {go:0007507}; inner ear development {go:0048839}; morphogenesis of an epithelium {go:0002009}
BCAS1	Breast carcinoma-amplified sequence 1	O75363	14.7991	NA	Myelination {go:0042552}
CD74	HLA class II histocompatibility antigen gamma chain	P04233	14.7813	Chaperone	Activation of mapk activity {go:0000187}; antigen processing and presentation of endogenous antigen {go:0019883}; antigen processing and presentation of exogenous peptide antigen via mhc class ii {go:0019886}; cell population proliferation {go:0008283}; chaperone cofactor-dependent protein refolding {go:0051085}; defense response {go:0006952}; immunoglobulin mediated immune response {go:0016064};…
ALDH1L1	Cytosolic 10-formyltetrahydrofolate dehydrogenase (10-FTHFDH; FDH)	O75891	14.7782	Oxidoreductase	10-formyltetrahydrofolate catabolic process {go:0009258}; biosynthetic process {go:0009058}; folic acid metabolic process {go:0046655}; one-carbon metabolic process {go:0006730}
HIST2H2AA3	Histone H2A type 2-A	Q6FI13	14.7731	DNA-binding	Chromatin organization {go:0006325}
NACA4P	Putative nascent polypeptide-associated complex subunit alpha-like protein	Q9BZK3	14.7666	NA	NA
ZG16B	Zymogen granule protein 16 homolog B	Q96DA0	14.7642	NA	Retinahomeostasis {go:0001895}
TGM1	Protein-glutamine gamma-glutamyltransferase K	P22735	14.7505	Acyltransferase; Transferase	Cell envelope organization {go:0043163}; cellular protein modification process {go:0006464}; cornification {go:0070268}; keratinocyte differentiation {go:0030216}; peptide cross-linking {go:0018149}; positive regulation of cell cycle {go:0045787}; positive regulation of keratinocyte proliferation {go:0010838}
VDAC2	Voltage-dependent anion-selective channel protein 2 (VDAC-2; hVDAC2)	P45880	14.7252	Porin	Anion transport {go:0006820}; binding of sperm to zonapellucida {go:0007339}; negative regulation of intrinsic apoptotic signaling pathway {go:2001243}; negative regulation of protein polymerization {go:0032272}
ACE2	Processed angiotensin-converting enzyme 2	Q9BYF1	14.724	Carboxypeptidase; Host cell receptor for virus entry; Hydrolase; Metalloprotease; Protease; Receptor	Angiotensin maturation {go:0002003}; angiotensin-mediated drinking behavior {go:0003051}; positive regulation of amino acid transport {go:0051957}; positive regulation of cardiac muscle contraction {go:0060452}; positive regulation of gap junction assembly {go:1903598}; positive regulation of reactive oxygen species metabolic process {go:2000379}; receptor biosynthetic process {go:0032800}; recep…
PGM1	Phosphoglucomutase-1 (PGM 1)	P36871	14.7176	Isomerase	Galactose catabolic process {go:0019388}; gluconeogenesis {go:0006094}; glucose metabolic process {go:0006006}; glycogen biosynthetic process {go:0005978}; glycogen catabolic process {go:0005980}; glycolytic process {go:0006096}; neutrophil degranulation {go:0043312}
NAGLU	Alpha-N-acetylglucosaminidase 77 kDa form	P54802	14.7161	Glycosidase; Hydrolase	Cerebellar purkinje cell layer development {go:0021680}; glycosaminoglycan catabolic process {go:0006027}; inner ear receptor cell development {go:0060119}; locomotor rhythm {go:0045475}; lysosome organization {go:0007040}; middle ear morphogenesis {go:0042474}; nervous system development {go:0007399}; retinal rod cell development {go:0046548}
AGRN	Agrin C-terminal 22 kDa fragment (C90; C22)	O00468	14.7125	Developmental protein	Animal organ morphogenesis {go:0009887}; axon guidance {go:0007411}; clustering of voltage-gated sodium channels {go:0045162}; extracellular matrix organization {go:0030198}; g protein-coupled acetylcholine receptor signaling pathway {go:0007213}; glycosaminoglycan biosynthetic process {go:0006024}; glycosaminoglycan catabolic process {go:0006027}; neuromuscular junction development {go:0007528};…
RPIA	Ribose-5-phosphate isomerase	P49247	14.6966	Isomerase	D-ribose metabolic process {go:0006014}; pentose-phosphate shunt {go:0006098}; pentose-phosphate shunt, non-oxidative branch {go:0009052}; ribose phosphate metabolic process {go:0019693}
CDH3	Cadherin-3	P22223	14.6963	NA	Adherens junction organization {go:0034332}; calcium-dependent cell-cell adhesion via plasma membrane cell adhesion molecules {go:0016339}; cell adhesion {go:0007155}; cell morphogenesis {go:0000902}; cell-cell adhesion {go:0098609}; cell-cell adhesion mediated by cadherin {go:0044331}; cell-cell junction assembly {go:0007043}; hair cycle process {go:0022405}; homophilic cell adhesion via plasma …
COL6A2	Collagen alpha-2(VI) chain	P12110	14.6831	NA	Cell adhesion {go:0007155}; extracellular matrix organization {go:0030198}; growth plate cartilage chondrocyte morphogenesis {go:0003429}; protein heterotrimerization {go:0070208}; response to glucose {go:0009749}
CBX5	Chromobox protein homolog 5	P45973	14.6812	NA	Blood coagulation {go:0007596}; cellular response to dnadamage stimulus {go:0006974}; negative regulation of g0 to g1 transition {go:0070317}; negative regulation of transcription by rnapolymerase ii {go:0000122}; negative regulation of transcription, dna-templated {go:0045892}; viral process {go:0016032}
TMC5	Transmembrane channel-like protein 5	Q6UXY8	14.6774	Ion channel	NA
RNASE4	Ribonuclease 4 (RNase 4)	P34096	14.6654	Endonuclease; Hydrolase; Nuclease	Mrnacleavage {go:0006379}
NUCB1	Nucleobindin-1	Q02818	14.657	DNA-binding	Cellular protein metabolic process {go:0044267}; post-translational protein modification {go:0043687}; regulation of protein targeting {go:1903533}; response to cisplatin {go:0072718}
RACK1	Receptor of activated protein C kinase 1, N-terminally processed	P63244	14.6555	Developmental protein; Ribonucleoprotein; Ribosomal protein	Activation of cysteine-type endopeptidase activity involved in apoptotic process {go:0006919}; cell cycle {go:0007049}; cellular response to glucose stimulus {go:0071333}; cellular response to growth factor stimulus {go:0071363}; gastrulation {go:0007369}; negative regulation of cell growth {go:0030308}; negative regulation of endoplasmic reticulum unfolded protein response {go:1900102}; negative…
ACO1	Cytoplasmic aconitate hydratase (Aconitase)	P21399	14.6286	Lyase; RNA-binding	Cellular iron ion homeostasis {go:0006879}; citrate metabolic process {go:0006101}; intestinal absorption {go:0050892}; post-embryonic development {go:0009791}; regulation of translation {go:0006417}; response to iron(ii) ion {go:0010040}; tricarboxylic acid cycle {go:0006099}
GOT1	Aspartate aminotransferase, cytoplasmic (cAspAT)	P17174	14.6212	Aminotransferase; Transferase	2-oxoglutarate metabolic process {go:0006103}; aspartate biosynthetic process {go:0006532}; aspartate catabolic process {go:0006533}; aspartate metabolic process {go:0006531}; cellular amino acid biosynthetic process {go:0008652}; cellular response to insulin stimulus {go:0032869}; cellular response to mechanical stimulus {go:0071260}; fatty acid homeostasis {go:0055089}; gluconeogenesis {go:0006…
CPPED1	Serine/threonine-protein phosphatase CPPED1	Q9BRF8	14.6122	Hydrolase	Neutrophil degranulation {go:0043312}
TJP2	Tight junction protein ZO-2	Q9UDY2	14.6108	NA	Establishment of endothelial intestinal barrier {go:0090557}; hippo signaling {go:0035329}; intestinal absorption {go:0050892}; regulation of membrane permeability {go:0090559}
PSMB10	Proteasome subunit beta type-10	P40306	14.6084	Hydrolase; Protease; Threonine protease	Anaphase-promoting complex-dependent catabolic process {go:0031145}; antigen processing and presentation of exogenous peptide antigen via mhc class i, tap-dependent {go:0002479}; cell morphogenesis {go:0000902}; fc-epsilon receptor signaling pathway {go:0038095}; humoral immune response {go:0006959}; interleukin-1-mediated signaling pathway {go:0070498}; mapk cascade {go:0000165}; negative regula…
BPNT1	3'(2'),5'-bisphosphate nucleotidase 1	O95861	14.6041	Hydrolase	3'-phosphoadenosine 5'-phosphosulfate metabolic process {go:0050427}; nervous system development {go:0007399}; nucleobase-containing compound metabolic process {go:0006139}; phosphatidylinositol phosphorylation {go:0046854}
FAM129B	Niban-like protein 1	Q96TA1	14.6012	NA	Axon guidance {go:0007411}; cell differentiation {go:0030154}; gonadotropin secretion {go:0032274}; hypomethylation of cpg island {go:0044029}; negative regulation of angiogenesis {go:0016525}; negative regulation of apoptotic process {go:0043066}; negative regulation of cell population proliferation {go:0008285}; negative regulation of dnabiosynthetic process {go:2000279}; negative regulation of…
B4GALT1	Processed beta-1,4-galactosyltransferase 1	P15291	14.6002	Glycosyltransferase; Transferase	Acute inflammatory response {go:0002526}; angiogenesis involved in wound healing {go:0060055}; binding of sperm to zonapellucida {go:0007339}; cell adhesion {go:0007155}; development of secondary sexual characteristics {go:0045136}; epithelial cell development {go:0002064}; extracellular matrix organization {go:0030198}; galactose metabolic process {go:0006012}; keratan sulfate biosynthetic proce…
COL3A1	Collagen alpha-1(III) chain	P02461	14.5992	NA	Aorta smooth muscle tissue morphogenesis {go:0060414}; cell-matrix adhesion {go:0007160}; cellular response to amino acid stimulus {go:0071230}; cerebral cortex development {go:0021987}; collagen fibril organization {go:0030199}; digestive tract development {go:0048565}; extracellular matrix organization {go:0030198}; heart development {go:0007507}; integrin-mediated signaling pathway {go:0007229…
CRKL	Crk-like protein	P46109	14.5871	NA	Acetylcholine receptor signaling pathway {go:0095500}; activation of gtpase activity {go:0090630}; activation of mapk activity {go:0000187}; activation of mapkk activity {go:0000186}; anterior/posterior pattern specification {go:0009952}; b cell apoptotic process {go:0001783}; blood vessel development {go:0001568}; cell chemotaxis {go:0060326}; cellular response to interleukin-7 {go:0098761}; cel…
CCT7	T-complex protein 1 subunit eta, N-terminally processed	Q99832	14.5846	Chaperone	Binding of sperm to zonapellucida {go:0007339}; positive regulation of establishment of protein localization to telomere {go:1904851}; positive regulation of protein localization to cajal body {go:1904871}; positive regulation of telomerase rnalocalization to cajal body {go:1904874}; positive regulation of telomere maintenance via telomerase {go:0032212}; protein folding {go:0006457}; protein sta…
PRDX3	Thioredoxin-dependent peroxide reductase, mitochondrial	P30048	14.566	Antioxidant; Oxidoreductase; Peroxidase	Cell redox homeostasis {go:0045454}; cellular response to oxidative stress {go:0034599}; cellular response to reactive oxygen species {go:0034614}; hydrogen peroxide catabolic process {go:0042744}; maternal placenta development {go:0001893}; mitochondrion organization {go:0007005}; myeloid cell differentiation {go:0030099}; negative regulation of apoptotic process {go:0043066}; negative regulatio…
BPIFA1	BPI fold-containing family A member 1	Q9NP55	14.5642	Antibiotic; Antimicrobial	Antibacterial humoral response {go:0019731}; antimicrobial humoral immune response mediated by antimicrobial peptide {go:0061844}; antimicrobial humoral response {go:0019730}; defense response to virus {go:0051607}; immune response in nasopharyngeal-associated lymphoid tissue {go:0002395}; innate immune response {go:0045087}; multicellular organismal water homeostasis {go:0050891}; negative regul…
PSMD9	26S proteasome non-ATPase regulatory subunit 9	O00233	14.5549	Chaperone	Anaphase-promoting complex-dependent catabolic process {go:0031145}; antigen processing and presentation of exogenous peptide antigen via mhc class i, tap-dependent {go:0002479}; fc-epsilon receptor signaling pathway {go:0038095}; interleukin-1-mediated signaling pathway {go:0070498}; mapk cascade {go:0000165}; negative regulation of canonical wnt signaling pathway {go:0090090}; negative regulati…
PACSIN2	Protein kinase C and casein kinase substrate in neurons protein 2	Q9UNF0	14.5337	NA	Actin cytoskeleton organization {go:0030036}; caveola assembly {go:0070836}; caveolin-mediated endocytosis {go:0072584}; cell projection morphogenesis {go:0048858}; cytoskeleton organization {go:0007010}; membrane organization {go:0061024}; modulation of chemical synaptic transmission {go:0050804}; negative regulation of endocytosis {go:0045806}; plasma membrane tubulation {go:0097320}; protein l…
CA1	Carbonic anhydrase 1	P00915	14.5314	Lyase	Bicarbonate transport {go:0015701}; interleukin-12-mediated signaling pathway {go:0035722}; one-carbon metabolic process {go:0006730}
ICAM3	Intercellular adhesion molecule 3 (ICAM-3)	P32942	14.5063	NA	Cell adhesion {go:0007155}; cell-cell adhesion {go:0098609}; extracellular matrix organization {go:0030198}; phagocytosis {go:0006909}; regulation of immune response {go:0050776}; stimulatory c-type lectin receptor signaling pathway {go:0002223}
ENPP2	Ectonucleotide pyrophosphatase/phosphodiesterase family member 2 (E-NPP 2)	Q13822	14.4975	Hydrolase	Cell motility {go:0048870}; chemotaxis {go:0006935}; immune response {go:0006955}; phosphatidylcholine catabolic process {go:0034638}; phospholipid catabolic process {go:0009395}; positive regulation of epithelial cell migration {go:0010634}; positive regulation of lamellipodium morphogenesis {go:2000394}; positive regulation of peptidyl-tyrosine phosphorylation {go:0050731}; regulation of angiog…
SIRPA	Tyrosine-protein phosphatase non-receptor type substrate 1 (SHP substrate 1; SHPS-1)	P78324	14.4764	NA	Cell adhesion {go:0007155}; cell migration {go:0016477}; cellular response to hydrogen peroxide {go:0070301}; cellular response to interferon-gamma {go:0071346}; cellular response to interleukin-1 {go:0071347}; cellular response to interleukin-12 {go:0071349}; cellular response to lipopolysaccharide {go:0071222}; leukocyte migration {go:0050900}; monocyte extravasation {go:0035696}; negative regu…
CFHR2	Complement factor H-related protein 2 (FHR-2)	P36980	14.4735	NA	Negative regulation of protein binding {go:0032091}; positive regulation of cytolysis {go:0045919}; regulation of complement activation {go:0030449}
SEMA7A	Semaphorin-7A	O75326	14.471	Developmental protein	Axon extension {go:0048675}; immune response {go:0006955}; inflammatory response {go:0006954}; integrin-mediated signaling pathway {go:0007229}; negative chemotaxis {go:0050919}; negative regulation of axon extension involved in axon guidance {go:0048843}; neural crest cell migration {go:0001755}; olfactory lobe development {go:0021988}; osteoblast differentiation {go:0001649}; positive regulatio…
RPS9	40S ribosomal protein S9	P46781	14.4503	RNA-binding; Ribonucleoprotein; Ribosomal protein; rRNA-binding	Nuclear-transcribed mrnacatabolic process, nonsense-mediated decay {go:0000184}; positive regulation of cell population proliferation {go:0008284}; positive regulation of translational fidelity {go:0045903}; rrnaprocessing {go:0006364}; srp-dependent cotranslational protein targeting to membrane {go:0006614}; translation {go:0006412}; translational initiation {go:0006413}; viral transcription {go…
TMOD3	Tropomodulin-3	Q9NYL9	14.4427	Actin-binding	Erythrocyte development {go:0048821}; muscle contraction {go:0006936}; myofibril assembly {go:0030239}; pointed-end actin filament capping {go:0051694}; positive regulation of mitotic cell cycle phase transition {go:1901992}
SRSF1	Serine/arginine-rich splicing factor 1	Q07955	14.431	RNA-binding	Alternative mrnasplicing, via spliceosome {go:0000380}; mrna3'-end processing {go:0031124}; mrna5'-splice site recognition {go:0000395}; mrnacis splicing, via spliceosome {go:0045292}; mrnaexport from nucleus {go:0006406}; mrnaprocessing {go:0006397}; mrnasplice site selection {go:0006376}; mrnasplicing, via spliceosome {go:0000398}; regulation of alternative mrnasplicing, via spliceosome {go:000…
PPP1CA	Serine/threonine-protein phosphatase PP1-alpha catalytic subunit (PP-1A)	P62136	14.4229	Hydrolase; Protein phosphatase	Beta-catenin destruction complex disassembly {go:1904886}; branching morphogenesis of an epithelial tube {go:0048754}; cell cycle {go:0007049}; cell division {go:0051301}; circadian regulation of gene expression {go:0032922}; dephosphorylation {go:0016311}; entrainment of circadian clock by photoperiod {go:0043153}; glycogen metabolic process {go:0005977}; lung development {go:0030324}; negative …
CPM	Carboxypeptidase M (CPM)	P14384	14.3922	Carboxypeptidase; Hydrolase; Metalloprotease; Protease	Anatomical structure morphogenesis {go:0009653}; peptide metabolic process {go:0006518}; protein processing {go:0016485}
RAB10	Ras-related protein Rab-10	P61026	14.3916	NA	Antigen processing and presentation {go:0019882}; axonogenesis {go:0007409}; cellular response to insulin stimulus {go:0032869}; endoplasmic reticulum tubular network organization {go:0071786}; endosomal transport {go:0016197}; establishment of neuroblast polarity {go:0045200}; establishment of protein localization to endoplasmic reticulum membrane {go:0097051}; establishment of protein localizat…
HYOU1	Hypoxia up-regulated protein 1	Q9Y4L1	14.3884	Chaperone	Cellular response to hypoxia {go:0071456}; endoplasmic reticulum to golgi vesicle-mediated transport {go:0006888}; ire1-mediated unfolded protein response {go:0036498}; negative regulation of endoplasmic reticulum stress-induced neuron intrinsic apoptotic signaling pathway {go:1903382}; negative regulation of hypoxia-induced intrinsic apoptotic signaling pathway {go:1903298}; receptor-mediated en…
CDC37	Hsp90 co-chaperone Cdc37, N-terminally processed	Q16543	14.3775	Chaperone	Erbb2 signaling pathway {go:0038128}; positive regulation of mitophagy in response to mitochondrial depolarization {go:0098779}; posttranscriptional regulation of gene expression {go:0010608}; protein folding {go:0006457}; protein stabilization {go:0050821}; protein targeting {go:0006605}; regulation of cyclin-dependent protein serine/threonine kinase activity {go:0000079}; regulation of interfer…
SPARCL1	SPARC-like protein 1	Q14515	14.364	NA	Cellular protein metabolic process {go:0044267}; post-translational protein modification {go:0043687}; signal transduction {go:0007165}; synaptic membrane adhesion {go:0099560}
RARRES2	Retinoic acid receptor responder protein 2	Q99969	14.3405	NA	Antifungal humoral response {go:0019732}; antifungal innate immune response {go:0061760}; cell differentiation {go:0030154}; chemotaxis {go:0006935}; defense response to gram-negative bacterium {go:0050829}; defense response to gram-positive bacterium {go:0050830}; embryonic digestive tract development {go:0048566}; inflammatory response {go:0006954}; innate immune response {go:0045087}; insulin …
PCNP	PEST proteolytic signal-containing nuclear protein (PCNP; PEST-containing nuclear protein)	Q8WW12	14.3386	NA	Cell cycle {go:0007049}; proteasome-mediated ubiquitin-dependent protein catabolic process {go:0043161}; protein ubiquitination {go:0016567}
KITLG	Soluble KIT ligand	P21583	14.3369	Growth factor	Cell adhesion {go:0007155}; ectopic germ cell programmed cell death {go:0035234}; embryonic hemopoiesis {go:0035162}; extrinsic apoptotic signaling pathway in absence of ligand {go:0097192}; male gonad development {go:0008584}; mapk cascade {go:0000165}; negative regulation of mast cell apoptotic process {go:0033026}; neural crest cell migration {go:0001755}; ovarian follicle development {go:0001…
CLDN18	Claudin-18	P56856	14.3354	NA	Calcium-independent cell-cell adhesion via plasma membrane cell-adhesion molecules {go:0016338}; digestive tract development {go:0048565}; negative regulation of bone resorption {go:0045779}; negative regulation of osteoclast development {go:2001205}; negative regulation of protein localization to nucleus {go:1900181}; response to ethanol {go:0045471}; tnfsf11-mediated signaling pathway {go:00718…
FAM49B	Protein FAM49B	Q9NUQ9	14.3323	NA	Platelet degranulation {go:0002576}; positive regulation of interferon-gamma production {go:0032729}; positive regulation of memory t cell activation {go:2000568}; positive regulation of t cell activation {go:0050870}; positive regulation of t cell mediated cytotoxicity {go:0001916}
CSF1	Processed macrophage colony-stimulating factor 1	P09603	14.3297	Cytokine; Growth factor	Branching involved in mammary gland duct morphogenesis {go:0060444}; cell differentiation {go:0030154}; cell population proliferation {go:0008283}; cellular protein metabolic process {go:0044267}; cytokine-mediated signaling pathway {go:0019221}; developmental process involved in reproduction {go:0003006}; hemopoiesis {go:0030097}; homeostasis of number of cells within a tissue {go:0048873}; infl…
FAH	Fumarylacetoacetase (FAA)	P16930	14.3285	Hydrolase	Arginine catabolic process {go:0006527}; homogentisate catabolic process {go:1902000}; l-phenylalanine catabolic process {go:0006559}; tyrosine catabolic process {go:0006572}
PTGR1	Prostaglandin reductase 1 (PRG-1)	Q14914	14.3281	Oxidoreductase	Leukotriene metabolic process {go:0006691}; response to antineoplastic agent {go:0097327}
CLTA	Clathrin light chain A (Lca)	P09496	14.3193	NA	Antigen processing and presentation of exogenous peptide antigen via mhc class ii {go:0019886}; cell cycle {go:0007049}; cell division {go:0051301}; clathrin coat assembly {go:0048268}; clathrin-dependent endocytosis {go:0072583}; intracellular protein transport {go:0006886}; low-density lipoprotein particle clearance {go:0034383}; low-density lipoprotein particle receptor catabolic process {go:0…
RNASEH1	Ribonuclease H1 (RNase H1)	O60930	14.3043	Endonuclease; Hydrolase; Nuclease	Dnareplication, removal of rnaprimer {go:0043137}; rnacatabolic process {go:0006401}; rnaphosphodiester bond hydrolysis, endonucleolytic {go:0090502}
FSTL3	Follistatin-related protein 3	O95633	14.3025	NA	Adrenal gland development {go:0030325}; cellular protein metabolic process {go:0044267}; cellular response to metal ion {go:0071248}; hematopoietic progenitor cell differentiation {go:0002244}; kidney development {go:0001822}; lung development {go:0030324}; male gonad development {go:0008584}; negative regulation of activin receptor signaling pathway {go:0032926}; negative regulation of bmp signa…
TNC	Tenascin (TN)	P24821	14.2974	NA	Bud outgrowth involved in lung branching {go:0060447}; cell adhesion {go:0007155}; cellular protein metabolic process {go:0044267}; cellular response to prostaglandin d stimulus {go:0071799}; cellular response to retinoic acid {go:0071300}; cellular response to vitamin d {go:0071305}; extracellular matrix organization {go:0030198}; mesenchymal-epithelial cell signaling involved in prostate gland …
TSTA3	GDP-L-fucose synthase	Q13630	14.2921	Isomerase; MultifunctioNAl enzyme; Oxidoreductase	'de novo' gdp-l-fucose biosynthetic process {go:0042351}; gdp-mannose metabolic process {go:0019673}; leukocyte cell-cell adhesion {go:0007159}; t cell mediated cytotoxicity {go:0001913}
CBGL1	Cytosolic beta-glucosidase	Q9H227	14.2916	Glycosidase; Hydrolase	Beta-glucoside catabolic process {go:1901805}; cellular oligosaccharide catabolic process {go:0051692}; galactosylceramide catabolic process {go:0006683}; glucosylceramide catabolic process {go:0006680}; glycoside catabolic process {go:0016139}; glycosphingolipid metabolic process {go:0006687}; positive regulation of exo-alpha-sialidase activity {go:1903017}; protein stabilization {go:0050821}
ITPA	Inosine triphosphate pyrophosphatase (ITPase; Inosine triphosphatase)	Q9BY32	14.2915	Hydrolase	Chromosome organization {go:0051276}; deoxyribonucleoside triphosphate catabolic process {go:0009204}; itp catabolic process {go:0006193}; nucleoside triphosphate catabolic process {go:0009143}; purine nucleotide catabolic process {go:0006195}
STK24	Serine/threonine-protein kinase 24 12 kDa subunit	Q9Y6E0	14.2796	KiNAse; Serine/threonine-protein kiNAse; Transferase	Activation of protein kinase activity {go:0032147}; cellular response to starvation {go:0009267}; execution phase of apoptosis {go:0097194}; intrinsic apoptotic signaling pathway in response to oxidative stress {go:0008631}; mapk cascade {go:0000165}; negative regulation of cell migration {go:0030336}; neuron projection morphogenesis {go:0048812}; protein autophosphorylation {go:0046777}; protein…
PLOD1	Procollagen-lysine,2-oxoglutarate 5-dioxygenase 1	Q02809	14.2746	DioxygeNAse; Oxidoreductase	Cellular protein modification process {go:0006464}; collagen fibril organization {go:0030199}; collagen metabolic process {go:0032963}; epidermis development {go:0008544}; hydroxylysine biosynthetic process {go:0046947}; oxidation-reduction process {go:0055114}; peptidyl-lysine hydroxylation {go:0017185}; response to hypoxia {go:0001666}
MAP4	Microtubule-associated protein 4 (MAP-4)	P27816	14.2707	NA	Cell division {go:0051301}; establishment of spindle orientation {go:0051294}; microtubule cytoskeleton organization {go:0000226}; microtubule sliding {go:0051012}; mitotic spindle organization {go:0007052}; negative regulation of non-motile cilium assembly {go:1902856}; neuron projection development {go:0031175}
GAA	70 kDa lysosomal alpha-glucosidase	P10253	14.2655	Glycosidase; Hydrolase	Cardiac muscle contraction {go:0060048}; diaphragm contraction {go:0002086}; glucose metabolic process {go:0006006}; glycogen catabolic process {go:0005980}; heart morphogenesis {go:0003007}; locomotory behavior {go:0007626}; lysosome organization {go:0007040}; maltose metabolic process {go:0000023}; muscle cell cellular homeostasis {go:0046716}; neuromuscular process controlling balance {go:0050…
RCSD1	CapZ-interacting protein	Q6JBY9	14.2628	NA	Cellular hyperosmotic response {go:0071474}; skeletal muscle contraction {go:0003009}
SNX5	Sorting nexin-5	Q9Y5X3	14.2574	NA	Epidermal growth factor catabolic process {go:0007174}; intracellular protein transport {go:0006886}; negative regulation of blood pressure {go:0045776}; pinocytosis {go:0006907}; positive regulation of renal sodium excretion {go:0035815}; regulation of macroautophagy {go:0016241}; retrograde transport, endosome to golgi {go:0042147}
CSRP1	Cysteine and glycine-rich protein 1	P21291	14.2522	NA	Actin cytoskeleton organization {go:0030036}; muscle tissue development {go:0060537}; platelet aggregation {go:0070527}; sarcomere organization {go:0045214}
HLA-B	HLA class I histocompatibility antigen, B-73 alpha chain	Q31612	14.1938	NA	Antigen processing and presentation of endogenous peptide antigen via mhc class i via er pathway, tap-independent {go:0002486}; antigen processing and presentation of endogenous peptide antigen via mhc class ib {go:0002476}; antigen processing and presentation of exogenous peptide antigen via mhc class i, tap-dependent {go:0002479}; antigen processing and presentation of exogenous peptide antigen…
PDXK	Pyridoxal kinase	O00764	14.1936	KiNAse; Transferase	Cell population proliferation {go:0008283}; neutrophil degranulation {go:0043312}; pyridoxal 5'-phosphate salvage {go:0009443}; pyridoxal phosphate biosynthetic process {go:0042823}; vitamin b6 metabolic process {go:0042816}
SCRN2	Secernin-2	Q96FV2	14.1918	NA	Exocytosis {go:0006887}
CIB1	Calcium and integrin-binding protein 1 (CIB)	Q99828	14.1767	NA	Angiogenesis {go:0001525}; apoptotic process {go:0006915}; cell adhesion {go:0007155}; cell division {go:0051301}; cellular response to dnadamage stimulus {go:0006974}; cellular response to growth factor stimulus {go:0071363}; cellular response to nerve growth factor stimulus {go:1990090}; cellular response to tumor necrosis factor {go:0071356}; cytoplasmic microtubule organization {go:0031122}; …
HEBP2	Heme-binding protein 2	Q9Y5Z4	14.1765	NA	Negative regulation of mitochondrial membrane potential {go:0010917}; neutrophil degranulation {go:0043312}; positive regulation of mitochondrial membrane permeability {go:0035794}; positive regulation of necrotic cell death {go:0010940}
TPMT	Thiopurine S-methyltransferase	P51580	14.1743	Methyltransferase; Transferase	Drug metabolic process {go:0017144}; methylation {go:0032259}; nucleobase-containing compound metabolic process {go:0006139}
TPD52	Tumor protein D52	P55327	14.1654	NA	Anatomical structure morphogenesis {go:0009653}; b cell differentiation {go:0030183}; secretion {go:0046903}
GABARAP	Gamma-aminobutyric acid receptor-associated protein	O95166	14.1601	NA	Autophagosome assembly {go:0000045}; autophagosome maturation {go:0097352}; autophagy of mitochondrion {go:0000422}; cellular response to nitrogen starvation {go:0006995}; chemical synaptic transmission {go:0007268}; extrinsic apoptotic signaling pathway via death domain receptors {go:0008625}; macroautophagy {go:0016236}; microtubule cytoskeleton organization {go:0000226}; protein targeting {go:…
NRP2	Neuropilin-2	O60462	14.1548	Developmental protein; Heparin-binding; Receptor	Angiogenesis {go:0001525}; axon extension involved in axon guidance {go:0048846}; axon guidance {go:0007411}; cell adhesion {go:0007155}; cellular response to leukemia inhibitory factor {go:1990830}; dorsal root ganglion morphogenesis {go:1904835}; facial nerve structural organization {go:0021612}; facioacoustic ganglion development {go:1903375}; gonadotrophin-releasing hormone neuronal migration…
RHOA	Transforming protein RhoA	P61586	14.1546	NA	Actin cytoskeleton organization {go:0030036}; actin cytoskeleton reorganization {go:0031532}; actin filament bundle assembly {go:0051017}; actin filament organization {go:0007015}; alpha-beta t cell lineage commitment {go:0002363}; androgen receptor signaling pathway {go:0030521}; angiotensin-mediated vasoconstriction involved in regulation of systemic arterial blood pressure {go:0001998}; apical…
UBE2K	Ubiquitin-conjugating enzyme E2 K	P61086	14.1517	Transferase	Cellular response to interferon-beta {go:0035458}; free ubiquitin chain polymerization {go:0010994}; intrinsic apoptotic signaling pathway in response to endoplasmic reticulum stress {go:0070059}; positive regulation of peptidyl-threonine phosphorylation {go:0010800}; positive regulation of type i interferon-mediated signaling pathway {go:0060340}; protein k48-linked ubiquitination {go:0070936}; …
ITGB1	Integrin beta-1	P05556	14.1497	Host cell receptor for virus entry; Integrin; Receptor	Axon extension {go:0048675}; b cell differentiation {go:0030183}; basement membrane organization {go:0071711}; calcium-independent cell-matrix adhesion {go:0007161}; cardiac muscle cell differentiation {go:0055007}; cell adhesion {go:0007155}; cell adhesion mediated by integrin {go:0033627}; cell fate specification {go:0001708}; cell migration {go:0016477}; cell migration involved in sprouting an…
STOM	Erythrocyte band 7 integral membrane protein	P27105	14.1438	NA	Neutrophil degranulation {go:0043312}; positive regulation by host of viral genome replication {go:0044829}; positive regulation of protein targeting to membrane {go:0090314}; protein homooligomerization {go:0051260}; regulation of acid-sensing ion channel activity {go:1901585}
HNRNPUL2	Heterogeneous nuclear ribonucleoprotein U-like protein 2	Q1KMD3	14.1347	NA	NA
ITGB2	Integrin beta-2	P05107	14.1033	Integrin; Receptor	Aging {go:0007568}; amyloid-beta clearance {go:0097242}; apoptotic process {go:0006915}; cell adhesion {go:0007155}; cell adhesion mediated by integrin {go:0033627}; cell migration {go:0016477}; cell-cell adhesion {go:0098609}; cell-cell adhesion via plasma-membrane adhesion molecules {go:0098742}; cell-cell signaling {go:0007267}; cell-matrix adhesion {go:0007160}; cellular extravasation {go:004…
MARCKSL1	MARCKS-related protein	P49006	14.0987	Actin-binding; Calmodulin-binding	Positive regulation of cell population proliferation {go:0008284}
GMDS	GDP-mannose 4,6 dehydratase	O60547	14.0887	Lyase	'de novo' gdp-l-fucose biosynthetic process {go:0042351}; gdp-mannose metabolic process {go:0019673}; notch signaling pathway {go:0007219}
LRP1	Low-density lipoprotein receptor-related protein 1 intracellular domain	Q07954	14.047	Developmental protein; Receptor	Aging {go:0007568}; amyloid-beta clearance {go:0097242}; amyloid-beta clearance by cellular catabolic process {go:0150094}; amyloid-beta clearance by transcytosis {go:0150093}; aorta morphogenesis {go:0035909}; apoptotic cell clearance {go:0043277}; astrocyte activation involved in immune response {go:0002265}; cell population proliferation {go:0008283}; cellular lipid catabolic process {go:00442…
NANS	Sialic acid synthase	Q9NR45	14.046	Transferase	Carbohydrate biosynthetic process {go:0016051}; cmp-n-acetylneuraminate biosynthetic process {go:0006055}
NUDT5	ADP-sugar pyrophosphatase	Q9UKK9	14.0457	Hydrolase; RNA-binding; Transferase	Atp generation from poly-adp-d-ribose {go:1990966}; chromatin remodeling {go:0006338}; d-ribose catabolic process {go:0019303}; nucleobase-containing small molecule catabolic process {go:0034656}; nucleoside phosphate metabolic process {go:0006753}; nucleotide metabolic process {go:0009117}; ribonucleoside diphosphate catabolic process {go:0009191}; ribose phosphate metabolic process {go:0019693}
ATIC	Bifunctional purine biosynthesis protein PURH, N-terminally processed	P31939	14.0369	Hydrolase; MultifunctioNAl enzyme; Transferase	'de novo' imp biosynthetic process {go:0006189}; animal organ regeneration {go:0031100}; brainstem development {go:0003360}; cellular response to interleukin-7 {go:0098761}; cerebellum development {go:0021549}; cerebral cortex development {go:0021987}; dihydrofolate metabolic process {go:0046452}; nucleobase-containing compound metabolic process {go:0006139}; nucleoside metabolic process {go:0009…
DDX39B	Spliceosome RNA helicase DDX39B	Q13838	14.016	Helicase; Hydrolase; RNA-binding	Liver development {go:0001889}; mrna3'-end processing {go:0031124}; mrnaexport from nucleus {go:0006406}; mrnasplicing, via spliceosome {go:0000398}; negative regulation of dnadamage checkpoint {go:2000002}; positive regulation of cell growth involved in cardiac muscle cell development {go:0061051}; positive regulation of dnabiosynthetic process {go:2000573}; positive regulation of dna-templated …
TAGLN	Transgelin	Q01995	14.0063	Actin-binding; Muscle protein	Epithelial cell differentiation {go:0030855}; muscle organ development {go:0007517}
EIF2S2	Eukaryotic translation initiation factor 2 subunit 2	P20042	14.002	Initiation factor	Formation of cytoplasmic translation initiation complex {go:0001732}; formation of translation preinitiation complex {go:0001731}; in utero embryonic development {go:0001701}; male germ cell proliferation {go:0002176}; male gonad development {go:0008584}; translational initiation {go:0006413}; transmembrane transport {go:0055085}
SLC39A8	Zinc transporter ZIP8	Q9C0K1	14.0013	NA	Cadmium ion transmembrane transport {go:0070574}; cellular zinc ion homeostasis {go:0006882}; zinc ion import across plasma membrane {go:0071578}; zinc ion transport {go:0006829}
IL1RN	Interleukin-1 receptor antagonist protein (IL-1RN; IL-1ra; IRAP)	P18510	14.0002	NA	Acute-phase response {go:0006953}; cellular response to lipopolysaccharide {go:0071222}; cytokine-mediated signaling pathway {go:0019221}; immune response {go:0006955}; inflammatory response {go:0006954}; insulin secretion {go:0030073}; interleukin-1-mediated signaling pathway {go:0070498}; lipid metabolic process {go:0006629}; negative regulation of heterotypic cell-cell adhesion {go:0034115}; n…
DDAH1	N(G),N(G)-dimethylarginine dimethylaminohydrolase 1 (DDAH-1; Dimethylarginine dimethylaminohydrolase 1)	O94760	13.9978	Hydrolase	Arginine catabolic process {go:0006527}; arginine metabolic process {go:0006525}; citrulline metabolic process {go:0000052}; negative regulation of cell population proliferation {go:0008285}; negative regulation of cellular response to hypoxia {go:1900038}; negative regulation of vascular permeability {go:0043116}; nitric oxide mediated signal transduction {go:0007263}; positive regulation of ang…
SLC6A14	Sodium- and chloride-dependent neutral and basic amino acid transporter B(0+)	Q9UN76	13.9872	NA	Amino acid transport {go:0006865}; cellular amino acid metabolic process {go:0006520}; response to toxic substance {go:0009636}
CANT1	Soluble calcium-activated nucleotidase 1 (SCAN-1)	Q8WVQ1	13.9685	Hydrolase	Neutrophil degranulation {go:0043312}; positive regulation of i-kappab kinase/nf-kappab signaling {go:0043123}; proteoglycan biosynthetic process {go:0030166}
RBKS	Ribokinase (RK)	Q9H477	13.9459	KiNAse; Transferase	Carbohydrate phosphorylation {go:0046835}; d-ribose catabolic process {go:0019303}; pentose-phosphate shunt {go:0006098}
ACY1	Aminoacylase-1 (ACY-1)	Q03154	13.9028	Hydrolase	Cellular amino acid metabolic process {go:0006520}; xenobiotic metabolic process {go:0006805}
PPIL1	Peptidyl-prolyl cis-trans isomerase-like 1 (PPIase)	Q9Y3C6	13.8958	Isomerase; Rotamase	Mrnasplicing, via spliceosome {go:0000398}; protein folding {go:0006457}; protein peptidyl-prolyl isomerization {go:0000413}
LZIC	Protein LZIC	Q8WZA0	13.8622	NA	Response to ionizing radiation {go:0010212}
RENBP	N-acylglucosamine 2-epimerase (AGE)	P51606	13.8547	Isomerase	N-acetylglucosamine metabolic process {go:0006044}; n-acetylmannosamine metabolic process {go:0006051}; n-acetylneuraminate catabolic process {go:0019262}; regulation of blood pressure {go:0008217}; udp-n-acetylglucosamine biosynthetic process {go:0006048}
ARPIN	Arpin	Q7Z6K5	13.8333	NA	Directional locomotion {go:0033058}; negative regulation of actin nucleation {go:0051126}; negative regulation of cell migration {go:0030336}; negative regulation of lamellipodium morphogenesis {go:2000393}
PSMB3	Proteasome subunit beta type-3	P49720	13.8218	Hydrolase; Protease; Threonine protease	Anaphase-promoting complex-dependent catabolic process {go:0031145}; antigen processing and presentation of exogenous peptide antigen via mhc class i, tap-dependent {go:0002479}; fc-epsilon receptor signaling pathway {go:0038095}; interleukin-1-mediated signaling pathway {go:0070498}; mapk cascade {go:0000165}; negative regulation of canonical wnt signaling pathway {go:0090090}; negative regulati…
EEF1D	Elongation factor 1-delta (EF-1-delta)	P29692	13.8102	DNA-binding; Elongation factor	Cellular response to ionizing radiation {go:0071479}; mrnatranscription {go:0009299}; positive regulation of i-kappab kinase/nf-kappab signaling {go:0043123}; regulation of cell death {go:0010941}; translational elongation {go:0006414}
CLTC	Clathrin heavy chain 1	Q00610	13.8085	NA	Amyloid-beta clearance by transcytosis {go:0150093}; antigen processing and presentation of exogenous peptide antigen via mhc class ii {go:0019886}; autophagy {go:0006914}; cell division {go:0051301}; clathrin coat assembly {go:0048268}; clathrin-dependent endocytosis {go:0072583}; intracellular protein transport {go:0006886}; low-density lipoprotein particle clearance {go:0034383}; low-density l…
HMGN3	High mobility group nucleosome-binding domain-containing protein 3	Q15651	13.7961	Chromatin regulator; DNA-binding	Chromatin organization {go:0006325}; positive regulation of transcription by rnapolymerase ii {go:0045944}; regulation of insulin secretion involved in cellular response to glucose stimulus {go:0061178}
GNPDA1	Glucosamine-6-phosphate isomerase 1	P46926	13.7939	Hydrolase	Carbohydrate metabolic process {go:0005975}; generation of precursor metabolites and energy {go:0006091}; glucosamine catabolic process {go:0006043}; n-acetylglucosamine catabolic process {go:0006046}; n-acetylneuraminate catabolic process {go:0019262}; single fertilization {go:0007338}; udp-n-acetylglucosamine biosynthetic process {go:0006048}
HIST1H1D	Histone H1.3	P16402	13.7887	DNA-binding	Chromosome condensation {go:0030261}; histone h3-k27 trimethylation {go:0098532}; histone h3-k4 trimethylation {go:0080182}; negative regulation of chromatin silencing {go:0031936}; negative regulation of dnarecombination {go:0045910}; negative regulation of transcription by rnapolymerase ii {go:0000122}; nucleosome assembly {go:0006334}; nucleosome positioning {go:0016584}; regulation of transcr…
SSB	Lupus La protein	P05455	13.7865	RNA-binding	Histone mrnametabolic process {go:0008334}; ires-dependent viral translational initiation {go:0075522}; nuclear histone mrnacatabolic process {go:0071045}; protein localization to cytoplasmic stress granule {go:1903608}; trna3'-end processing {go:0042780}; trna5'-leader removal {go:0001682}; trnaexport from nucleus {go:0006409}; trnamodification {go:0006400}; trnaprocessing {go:0008033}
VASN	Vasorin	Q6EMK4	13.7838	NA	Cellular response to hypoxia {go:0071456}; cellular response to redox state {go:0071461}; negative regulation of epithelial to mesenchymal transition {go:0010719}; negative regulation of transforming growth factor beta receptor signaling pathway {go:0030512}
OLA1	Obg-like ATPase 1	Q9NTK5	13.7346	Hydrolase	Atp metabolic process {go:0046034}; platelet degranulation {go:0002576}
SNX2	Sorting nexin-2	O60749	13.7065	NA	Early endosome to golgi transport {go:0034498}; endocytosis {go:0006897}; intracellular protein transport {go:0006886}; lamellipodium morphogenesis {go:0072673}; protein complex oligomerization {go:0051259}; retrograde transport, endosome to golgi {go:0042147}
UCHL3	Ubiquitin carboxyl-terminal hydrolase isozyme L3 (UCH-L3)	P15374	13.6827	Hydrolase; Protease; Thiol protease	Post-translational protein modification {go:0043687}; protein catabolic process {go:0030163}; protein deubiquitination {go:0016579}; protein ubiquitination {go:0016567}; ubiquitin-dependent protein catabolic process {go:0006511}
RPL14	60S ribosomal protein L14	P50914	13.6825	Ribonucleoprotein; Ribosomal protein	Nuclear-transcribed mrnacatabolic process, nonsense-mediated decay {go:0000184}; ribosomal large subunit biogenesis {go:0042273}; rrnaprocessing {go:0006364}; srp-dependent cotranslational protein targeting to membrane {go:0006614}; translation {go:0006412}; translational initiation {go:0006413}; viral transcription {go:0019083}
GIMAP4	GTPase IMAP family member 4	Q9NUV9	13.6617	NA	NA
UBE2I	SUMO-conjugating enzyme UBC9	P63279	13.6566	Transferase	Cell cycle {go:0007049}; cell division {go:0051301}; cellular protein modification process {go:0006464}; chromosome segregation {go:0007059}; negative regulation of transcription by rnapolymerase ii {go:0000122}; negative regulation of transcription, dna-templated {go:0045892}; positive regulation of i-kappab kinase/nf-kappab signaling {go:0043123}; positive regulation of sumo transferase activit…
POSTN	Periostin (PN)	Q15063	13.6542	Heparin-binding	Bone regeneration {go:1990523}; cell adhesion {go:0007155}; cellular response to fibroblast growth factor stimulus {go:0044344}; cellular response to transforming growth factor beta stimulus {go:0071560}; cellular response to tumor necrosis factor {go:0071356}; cellular response to vitamin k {go:0071307}; extracellular matrix organization {go:0030198}; negative regulation of cell-matrix adhesion …
CD177	CD177 antigen	Q8N6Q3	13.6375	NA	Blood coagulation {go:0007596}; cell adhesion {go:0007155}; cell-cell adhesion via plasma-membrane adhesion molecules {go:0098742}; cell-cell junction maintenance {go:0045217}; innate immune response {go:0045087}; leukocyte cell-cell adhesion {go:0007159}; leukocyte migration {go:0050900}; neutrophil degranulation {go:0043312}; neutrophil extravasation {go:0072672}; neutrophil migration {go:19902…
ME1	NADP-dependent malic enzyme (NADP-ME)	P48163	13.6313	Oxidoreductase	Carbohydrate metabolic process {go:0005975}; malate metabolic process {go:0006108}; nadp biosynthetic process {go:0006741}; protein tetramerization {go:0051262}; pyruvate metabolic process {go:0006090}; regulation of lipid metabolic process {go:0019216}; regulation of nadp metabolic process {go:1902031}; response to carbohydrate {go:0009743}; response to hormone {go:0009725}
RCC2	Protein RCC2	Q9P258	13.5986	Guanine-nucleotide releasing factor	Activation of gtpase activity {go:0090630}; cell cycle {go:0007049}; cell division {go:0051301}; chromosome passenger complex localization to kinetochore {go:0072356}; establishment of protein localization {go:0045184}; focal adhesion assembly {go:0048041}; integrin-mediated signaling pathway {go:0007229}; negative regulation of focal adhesion assembly {go:0051895}; negative regulation of gtpase …
LSM8	U6 snRNA-associated Sm-like protein LSm8	O95777	13.5873	RNA-binding; Ribonucleoprotein	Mrnasplicing, via spliceosome {go:0000398}; rnametabolic process {go:0016070}
PSMA2	Proteasome subunit alpha type-2	P25787	13.5769	Hydrolase; Protease; Threonine protease	Anaphase-promoting complex-dependent catabolic process {go:0031145}; antigen processing and presentation of exogenous peptide antigen via mhc class i, tap-dependent {go:0002479}; fc-epsilon receptor signaling pathway {go:0038095}; interleukin-1-mediated signaling pathway {go:0070498}; mapk cascade {go:0000165}; negative regulation of canonical wnt signaling pathway {go:0090090}; negative regulati…
TPM1	Tropomyosin alpha-1 chain	P09493	13.5756	Actin-binding; Muscle protein	Actin filament organization {go:0007015}; cardiac muscle contraction {go:0060048}; cellular response to reactive oxygen species {go:0034614}; cytoskeleton organization {go:0007010}; in utero embryonic development {go:0001701}; muscle contraction {go:0006936}; muscle filament sliding {go:0030049}; negative regulation of cell migration {go:0030336}; negative regulation of vascular associated smooth…
MIF	Macrophage migration inhibitory factor (MIF)	P14174	13.5377	Cytokine; Isomerase	Carboxylic acid metabolic process {go:0019752}; cell aging {go:0007569}; cell population proliferation {go:0008283}; cell surface receptor signaling pathway {go:0007166}; dnadamage response, signal transduction by p53 class mediator {go:0030330}; inflammatory response {go:0006954}; innate immune response {go:0045087}; interleukin-12-mediated signaling pathway {go:0035722}; leukocyte migration {go…
RAP1A	Ras-related protein Rap-1A	P62834	13.5262	NA	Cellular response to camp {go:0071320}; cellular response to drug {go:0035690}; cellular response to glucose stimulus {go:0071333}; cellular response to nerve growth factor stimulus {go:1990090}; establishment of endothelial barrier {go:0061028}; liver regeneration {go:0097421}; negative regulation of collagen biosynthetic process {go:0032966}; negative regulation of synaptic vesicle exocytosis {…
GLG1	Golgi apparatus protein 1	Q92896	13.5166	NA	Bone morphogenesis {go:0060349}; leukocyte migration {go:0050900}; negative regulation of protein processing {go:0010955}; negative regulation of transforming growth factor beta receptor signaling pathway {go:0030512}; regulation of chondrocyte differentiation {go:0032330}
PDAP1	28 kDa heat- and acid-stable phosphoprotein	Q13442	13.511	NA	Neutrophil degranulation {go:0043312}; signal transduction {go:0007165}
SLC25A3	Phosphate carrier protein, mitochondrial	Q00325	13.5062	NA	Phosphate ion transmembrane transport {go:0035435}
RBM8A	RNA-binding protein 8A	Q9Y5S9	13.4932	RNA-binding	Mrna3'-end processing {go:0031124}; mrnaexport from nucleus {go:0006406}; mrnasplicing, via spliceosome {go:0000398}; nuclear-transcribed mrnacatabolic process, nonsense-mediated decay {go:0000184}; regulation of alternative mrnasplicing, via spliceosome {go:0000381}; regulation of translation {go:0006417}; rnaexport from nucleus {go:0006405}
G3BP1	Ras GTPase-activating protein-binding protein 1 (G3BP-1)	Q13283	13.4661	DNA-binding; Endonuclease; Helicase; Hydrolase; Nuclease; RNA-binding	Defense response to virus {go:0051607}; innate immune response {go:0045087}; negative regulation of canonical wnt signaling pathway {go:0090090}; positive regulation of stress granule assembly {go:0062029}; ras protein signal transduction {go:0007265}; stress granule assembly {go:0034063}; type i interferon production {go:0032606}; viral process {go:0016032}
MMP1	27 kDa interstitial collagenase	P03956	13.4581	Hydrolase; Metalloprotease; Protease	Cellular protein metabolic process {go:0044267}; collagen catabolic process {go:0030574}; cytokine-mediated signaling pathway {go:0019221}; extracellular matrix disassembly {go:0022617}; extracellular matrix organization {go:0030198}; leukocyte migration {go:0050900}; positive regulation of protein oligomerization {go:0032461}; proteolysis {go:0006508}; viral process {go:0016032}
PVRL3	Nectin-3	Q9NQS3	13.4007	NA	Adherens junction organization {go:0034332}; establishment of protein localization to plasma membrane {go:0061951}; fertilization {go:0009566}; heterophilic cell-cell adhesion via plasma membrane cell adhesion molecules {go:0007157}; homophilic cell adhesion via plasma membrane adhesion molecules {go:0007156}; lens morphogenesis in camera-type eye {go:0002089}; protein localization to cell juncti…
SYNCRIP	Heterogeneous nuclear ribonucleoprotein Q (hnRNP Q)	O60506	13.3554	RNA-binding; Ribonucleoprotein	Cellular response to interferon-gamma {go:0071346}; crd-mediated mrnastabilization {go:0070934}; mrnasplicing, via spliceosome {go:0000398}; negative regulation of translation {go:0017148}; osteoblast differentiation {go:0001649}; rnaprocessing {go:0006396}; rnasplicing {go:0008380}; viral process {go:0016032}
APEX1	DNA-(apurinic or apyrimidinic site) lyase, mitochondrial	P27695	13.3532	Activator; DNA-binding; Endonuclease; Exonuclease; Hydrolase; Lyase; Nuclease; RNA-binding; Repressor	Aging {go:0007568}; base-excision repair {go:0006284}; base-excision repair, base-free sugar-phosphate removal {go:0006286}; cell redox homeostasis {go:0045454}; cellular response to camp {go:0071320}; cellular response to hydrogen peroxide {go:0070301}; cellular response to peptide hormone stimulus {go:0071375}; dnademethylation {go:0080111}; dnarecombination {go:0006310}; dnarepair {go:0006281}…
LMO7	LIM domain only protein 7 (LMO-7)	Q8WWI1	13.287	NA	Positive regulation of transcription by rnapolymerase ii {go:0045944}; post-translational protein modification {go:0043687}; protein polyubiquitination {go:0000209}; protein ubiquitination {go:0016567}; regulation of cell adhesion {go:0030155}; regulation of signaling {go:0023051}
OLFML3	Olfactomedin-like protein 3	Q9NRN5	13.2842	Developmental protein	Multicellular organism development {go:0007275}
SGSH	N-sulphoglucosamine sulphohydrolase	P51688	13.2414	Hydrolase	Glycosaminoglycan catabolic process {go:0006027}; heparan sulfate proteoglycan catabolic process {go:0030200}
VWF	von Willebrand antigen 2 (vWF)	P04275	13.2401	NA	Blood coagulation {go:0007596}; blood coagulation, intrinsic pathway {go:0007597}; cell adhesion {go:0007155}; cell-substrate adhesion {go:0031589}; extracellular matrix organization {go:0030198}; hemostasis {go:0007599}; platelet activation {go:0030168}; platelet degranulation {go:0002576}; protein homooligomerization {go:0051260}; response to wounding {go:0009611}
SERPINB9	Serpin B9	P50453	13.2087	Protease inhibitor; Serine protease inhibitor	Cellular response to estrogen stimulus {go:0071391}; immune response {go:0006955}; mast cell mediated immunity {go:0002448}; negative regulation by symbiont of host apoptotic process {go:0033668}; negative regulation of apoptotic process {go:0043066}; negative regulation of endopeptidase activity {go:0010951}; positive regulation of gene expression {go:0010628}; protection from natural killer cel…
DISC1	Disrupted in schizophrenia 1 protein	Q9NRI5	13.2072	Developmental protein	Canonical wnt signaling pathway {go:0060070}; cell proliferation in forebrain {go:0021846}; microtubule cytoskeleton organization {go:0000226}; mitochondrial calcium ion homeostasis {go:0051560}; negative regulation of protein binding {go:0032091}; neuron migration {go:0001764}; non-motile cilium assembly {go:1905515}; positive regulation of axon extension {go:0045773}; positive regulation of cel…
EIF2S1	Eukaryotic translation initiation factor 2 subunit 1	P05198	13.1566	Initiation factor; RNA-binding	Aging {go:0007568}; cellular response to amino acid starvation {go:0034198}; cellular response to heat {go:0034605}; cellular response to oxidative stress {go:0034599}; cellular response to uv {go:0034644}; negative regulation of guanyl-nucleotide exchange factor activity {go:1905098}; negative regulation of translational initiation in response to stress {go:0032057}; perk-mediated unfolded prote…
PDCD5	Programmed cell death protein 5	O14737	13.1396	NA	Apoptotic process {go:0006915}; cellular response to transforming growth factor beta stimulus {go:0071560}; negative regulation of cell population proliferation {go:0008285}; negative regulation of chaperone-mediated protein folding {go:1903645}; positive regulation of apoptotic process {go:0043065}; positive regulation of cysteine-type endopeptidase activity involved in apoptotic process {go:004…
BAIAP2	Brain-specific angiogenesis inhibitor 1-associated protein 2 (BAI-associated protein 2; BAI1-associated protein 2; Protein BAP2)	Q9UQB8	13.1225	NA	Actin crosslink formation {go:0051764}; actin filament bundle assembly {go:0051017}; axonogenesis {go:0007409}; brain development {go:0007420}; cellular response to epidermal growth factor stimulus {go:0071364}; cellular response to l-glutamate {go:1905232}; dendrite development {go:0016358}; fc-gamma receptor signaling pathway involved in phagocytosis {go:0038096}; insulin receptor signaling pat…
HAGH	Hydroxyacylglutathione hydrolase, mitochondrial	Q16775	13.1205	Hydrolase	Glutathione biosynthetic process {go:0006750}; methylglyoxal catabolic process to d-lactate via s-lactoyl-glutathione {go:0019243}; pyruvate metabolic process {go:0006090}
CAVIN2	Caveolae-associated protein 2	O95810	13.0634	NA	Plasma membrane tubulation {go:0097320}
SERINC5	Serine incorporator 5	Q86VE9	13.0108	NA	Defense response to virus {go:0051607}; detection of virus {go:0009597}; innate immune response {go:0045087}; l-serine biosynthetic process {go:0006564}; myelination {go:0042552}; phosphatidylserine metabolic process {go:0006658}; phospholipid biosynthetic process {go:0008654}; positive regulation of cdp-diacylglycerol-serine o-phosphatidyltransferase activity {go:1904219}; positive regulation of…
HMGA1	High mobility group protein HMG-I/HMG-Y (HMG-I(Y))	P17096	13.0039	DNA-binding	Base-excision repair {go:0006284}; dnaunwinding involved in dnareplication {go:0006268}; establishment of integrated proviral latency {go:0075713}; negative regulation of cell population proliferation {go:0008285}; negative regulation of chromatin silencing {go:0031936}; negative regulation of transcription, dna-templated {go:0045892}; nuclear transport {go:0051169}; nucleosome disassembly {go:00…
HMGN1	Non-histone chromosomal protein HMG-14	P05114	12.9638	DNA-binding	Chromatin organization {go:0006325}; positive regulation of dna-templated transcription, elongation {go:0032786}; positive regulation of nad+ adp-ribosyltransferase activity {go:1901666}; post-embryonic camera-type eye morphogenesis {go:0048597}; pyrimidine dimer repair by nucleotide-excision repair {go:0000720}; regulation of development, heterochronic {go:0040034}; regulation of epithelial cell…
CHMP2A	Charged multivesicular body protein 2a	O43633	12.9371	NA	Endosomal transport {go:0016197}; endosome transport via multivesicular body sorting pathway {go:0032509}; escrt iii complex disassembly {go:1904903}; establishment of protein localization {go:0045184}; exit from mitosis {go:0010458}; late endosome to vacuole transport {go:0045324}; macroautophagy {go:0016236}; membrane invagination {go:0010324}; midbody abscission {go:0061952}; mitotic metaphase…
ERP44	Endoplasmic reticulum resident protein 44 (ER protein 44; ERp44)	Q9BS26	12.9349	Chaperone	Cell redox homeostasis {go:0045454}; glycoprotein metabolic process {go:0009100}; neutrophil degranulation {go:0043312}; protein folding {go:0006457}; response to endoplasmic reticulum stress {go:0034976}; response to unfolded protein {go:0006986}
CDV3	Protein CDV3 homolog	Q9UKY7	12.8641	NA	Cell population proliferation {go:0008283}
BANF1	Barrier-to-autointegration factor, N-terminally processed	O75531	12.7929	DNA-binding	Chromosome condensation {go:0030261}; chromosome segregation {go:0007059}; dnaintegration {go:0015074}; establishment of integrated proviral latency {go:0075713}; mitotic nuclear envelope reassembly {go:0007084}; negative regulation of viral genome replication {go:0045071}; nuclear transport {go:0051169}; response to virus {go:0009615}
CCT4	T-complex protein 1 subunit delta (TCP-1-delta)	P50991	12.7828	Chaperone	Binding of sperm to zonapellucida {go:0007339}; positive regulation of establishment of protein localization to telomere {go:1904851}; positive regulation of protein localization to cajal body {go:1904871}; positive regulation of telomerase activity {go:0051973}; positive regulation of telomerase rnalocalization to cajal body {go:1904874}; positive regulation of telomere maintenance via telomeras…
PLAU	Urokinase-type plasminogen activator chain B (U-plasminogen activator; uPA)	P00749	12.7567	Hydrolase; Protease; Serine protease	Blood coagulation {go:0007596}; chemotaxis {go:0006935}; fibrinolysis {go:0042730}; neutrophil degranulation {go:0043312}; plasminogen activation {go:0031639}; positive regulation of cell migration {go:0030335}; proteolysis {go:0006508}; regulation of cell adhesion mediated by integrin {go:0033628}; regulation of cell population proliferation {go:0042127}; regulation of signaling receptor activit…
NUCB2	Nesfatin-1	P80303	12.7417	DNA-binding	Negative regulation of appetite {go:0032099}
HYI	Putative hydroxypyruvate isomerase	Q5T013	12.7253	Isomerase	NA
RAB5B	Ras-related protein Rab-5B	P61020	12.6846	NA	Antigen processing and presentation {go:0019882}; endocytosis {go:0006897}; endosome organization {go:0007032}; intracellular protein transport {go:0006886}; neutrophil degranulation {go:0043312}; plasma membrane to endosome transport {go:0048227}; rab protein signal transduction {go:0032482}; regulation of endocytosis {go:0030100}
PRKAR1A	cAMP-dependent protein kinase type I-alpha regulatory subunit	P10644	12.6562	NA	Activation of protein kinase a activity {go:0034199}; blood coagulation {go:0007596}; cardiac muscle cell proliferation {go:0060038}; cellular response to glucagon stimulus {go:0071377}; cgmp-mediated signaling {go:0019934}; female meiotic nuclear division {go:0007143}; intracellular signal transduction {go:0035556}; mesoderm formation {go:0001707}; negative regulation of activated t cell prolife…
HLA-A	HLA class I histocompatibility antigen, A-68 alpha chain	P01891	12.5818	NA	Antigen processing and presentation of endogenous peptide antigen via mhc class i via er pathway, tap-independent {go:0002486}; antigen processing and presentation of endogenous peptide antigen via mhc class ib {go:0002476}; antigen processing and presentation of exogenous peptide antigen via mhc class i, tap-dependent {go:0002479}; antigen processing and presentation of exogenous peptide antigen…
FAM129A	Protein Niban	Q9BZQ8	12.5594	NA	Negative regulation of protein phosphorylation {go:0001933}; positive regulation of protein phosphorylation {go:0001934}; positive regulation of translation {go:0045727}; response to endoplasmic reticulum stress {go:0034976}
SHMT1	Serine hydroxymethyltransferase, cytosolic (SHMT)	P34896	12.5115	Transferase	Carnitine biosynthetic process {go:0045329}; cellular response to leukemia inhibitory factor {go:1990830}; cellular response to tetrahydrofolate {go:1904482}; dtmp biosynthetic process {go:0006231}; folic acid metabolic process {go:0046655}; glycine biosynthetic process from serine {go:0019264}; glycine metabolic process {go:0006544}; l-serine catabolic process {go:0006565}; l-serine metabolic pr…
OCLN	Occludin	Q16625	12.4451	NA	Bicellular tight junction assembly {go:0070830}; cell-cell junction organization {go:0045216}; cellular response to tumor necrosis factor {go:0071356}; protein-containing complex assembly {go:0065003}; regulation of bicellular tight junction assembly {go:2000810}; response to interleukin-18 {go:0070673}
SGTA	Small glutamine-rich tetratricopeptide repeat-containing protein alpha	O43765	12.3584	Chaperone	Chaperone-mediated protein folding {go:0061077}; negative regulation of er-associated ubiquitin-dependent protein catabolic process {go:1903070}; negative regulation of ubiquitin-dependent protein catabolic process {go:2000059}; positive regulation of chaperone-mediated protein folding {go:1903646}; positive regulation of er-associated ubiquitin-dependent protein catabolic process {go:1903071}; p…
RCN3	Reticulocalbin-3	Q96D15	12.3444	Chaperone	Collagen biosynthetic process {go:0032964}; erad pathway {go:0036503}; lung epithelium development {go:0060428}; phospholipid homeostasis {go:0055091}; positive regulation of peptidase activity {go:0010952}; protein secretion {go:0009306}; protein transport {go:0015031}; regulation of protein kinase b signaling {go:0051896}; surfactant homeostasis {go:0043129}
H1FX	Histone H1x	Q92522	12.2022	DNA-binding	Chromosome condensation {go:0030261}; negative regulation of chromatin silencing {go:0031936}; negative regulation of dnarecombination {go:0045910}; nucleosome assembly {go:0006334}; nucleosome positioning {go:0016584}; regulation of transcription, dna-templated {go:0006355}
NARS	Asparagine--tRNA ligase, cytoplasmic	O43776	12.1385	Aminoacyl-tRNA synthetase; Ligase	Asparaginyl-trnaaminoacylation {go:0006421}; trnaaminoacylation for protein translation {go:0006418}
SH3BGRL2	SH3 domain-binding glutamic acid-rich-like protein 2	Q9UJC5	12.1128	NA	NA
DNPH1	2'-deoxynucleoside 5'-phosphate N-hydrolase 1	O43598	12.0336	Glycosidase; Hydrolase	Deoxyribonucleoside monophosphate catabolic process {go:0009159}; epithelial cell differentiation {go:0030855}; nucleoside metabolic process {go:0009116}; positive regulation of cell growth {go:0030307}; purine nucleotide catabolic process {go:0006195}
KHSRP	Far upstream element-binding protein 2 (FUSE-binding protein 2)	Q92945	11.8331	DNA-binding; RNA-binding	3'-utr-mediated mrnadestabilization {go:0061158}; cellular response to cytokine stimulus {go:0071345}; mirnametabolic process {go:0010586}; mrnacatabolic process {go:0006402}; mrnaprocessing {go:0006397}; mrnatransport {go:0051028}; negative regulation of low-density lipoprotein particle clearance {go:0010989}; negative regulation of nitric oxide biosynthetic process {go:0045019}; positive regula…
ASPH	Aspartyl/asparaginyl beta-hydroxylase	Q12797	11.6118	DioxygeNAse; Oxidoreductase	Activation of cysteine-type endopeptidase activity {go:0097202}; activation of store-operated calcium channel activity {go:0032237}; calcium ion transmembrane transport {go:0070588}; cellular response to calcium ion {go:0071277}; detection of calcium ion {go:0005513}; face morphogenesis {go:0060325}; ion transmembrane transport {go:0034220}; limb morphogenesis {go:0035108}; muscle contraction {go…
ECH1	Delta(3,5)-Delta(2,4)-dienoyl-CoA isomerase, mitochondrial	Q13011	10.4244	Isomerase	Fatty acid beta-oxidation {go:0006635}; protein targeting to peroxisome {go:0006625}

## Sheet: B-Immune related proteins
FC	Primary Protein Name	UniProt Link
-6.59656	Immunoglobulin heavy constant epsilon	P01854
-5.71868	Uteroglobin	P11684
-4.57769	Ferritin light chain	P02792
-4.44796	Ferritin heavy chain, N-terminally processed	P02794
-4.31398	Immunoglobulin heavy constant alpha 2	P01877
-4.17929	Pulmonary surfactant-associated protein D	P35247
-4.06668	BPI fold-containing family B member 1	Q8TDL5
-3.62558	Immunoglobulin J chain	P01591
-3.12418	Secretory component	P01833
-2.62144	Pulmonary surfactant-associated protein A1	Q8IWL2
-2.5865	Macrophage receptor MARCO	Q9UEW3
-2.2608	Immunoglobulin lambda-like polypeptide 5	B9A064
-2.22899	Complement C1q subcomponent subunit B	P02746
-2.16874	Cystatin-C	P01034
-2.13907	Apolipoprotein E	P02649
-2.04858	Annexin A1	P04083
-2.02077	Lysozyme C	P61626
-2.00735	Lysosome-associated membrane glycoprotein 3	Q9UQV4
-2.00713	WAP four-disulfide core domain protein 2	Q14508
-1.9016	Immunoglobulin heavy constant gamma 1	P01857
-1.85257	CD97 antigen subunit beta	P48960
-1.85098	Serpin B12	Q96P63
-1.84263	Serpin B6	P35237
-1.82875	HLA class II histocompatibility antigen, DRB1-15 beta chain	P01911
-1.80647	Beta-2-microglobulin form pI 5.3	P61769
-1.78243	IgGFc-binding protein	Q9Y6R7
-1.7303	Transthyretin	P02766
-1.65517	Brain-specific angiogenesis inhibitor 1-associated protein 2 (BAI-associated protein 2; BAI1-associated protein 2; Protein BAP2)	Q9UQB8
-1.65257	Pantetheinase	O95497
-1.62928	Desmoplakin	P15924
-1.59915	HLA class II histocompatibility antigen gamma chain	P04233
-1.56764	Desmocollin-1	Q08554
-1.55687	Chitotriosidase-1	Q13231
-1.55632	C4b-binding protein alpha chain	P04003
-1.55221	Intercellular adhesion molecule 1	P05362
-1.55213	Neutrophil gelatinase-associated lipocalin	P80188
-1.54587	CD44 antigen	P16070
-1.53307	Peroxiredoxin-6	P30041
-1.52991	Semaphorin-7A	O75326
-1.5201	Junction plakoglobin	P14923
-1.51098	Sushi domain-containing protein 2	Q9UGT4
-1.50029	Soluble CD163	Q86VB7
-1.49937	Protein S100-A11, N-terminally processed	P31949
-1.49734	Annexin A4	P09525
-1.48272	Mucin-5B	Q9HC84
-1.47715	Superoxide dismutase [Cu-Zn]	P00441
-1.44042	Galectin-3-binding protein	Q08380
-1.42655	Urokinase-type plasminogen activator chain B	P00749
-1.41784	Desmoglein-1	Q02413
-1.40084	Complement factor D	P00746
-1.39628	HLA class II histocompatibility antigen, DR beta 5 chain	Q30154
-1.38655	Soluble calcium-activated nucleotidase 1	Q8WVQ1
-1.3783	Proteasome subunit alpha type-2	P25787
-1.36149	D-dopachrome decarboxylase	P30046
-1.36059	Complement decay-accelerating factor	P08174
-1.35397	Collagen alpha-1(I) chain	P02452
-1.34945	Tyrosine-protein phosphatase non-receptor type substrate 1	P78324
-1.34485	NPC intracellular cholesterol transporter 2	P61916
-1.34354	Receptor-type tyrosine-protein phosphatase eta	Q12913
-1.33858	Proteasome subunit beta type-5	P28074
-1.33815	Protein S100-A13	Q99584
-1.33455	Thrombin heavy chain	P00734
-1.32778	Annexin A5	P08758
-1.31937	CD109 antigen	Q6YHK3
-1.31802	Peroxiredoxin-5, mitochondrial	P30044
-1.31508	Processed beta-1,4-galactosyltransferase 1	P15291
-1.31408	Protein-glutamine gamma-glutamyltransferase 2	P21980
-1.28569	Deleted in malignant brain tumors 1 protein	Q9UGM3
-1.28189	Interleukin-6 receptor subunit beta	P40189
-1.27745	Ras-related protein Rab-14	P61106
-1.27227	Dipeptidyl peptidase 1 light chain	P53634
-1.26941	Complement C1q subcomponent subunit C	P02747
-1.26051	Tumor protein D52	P55327
-1.2541	Lysosome-associated membrane glycoprotein 1	P11279
-1.25347	Cathepsin L1 light chain	P07711
-1.25297	Immunoglobulin kappa variable 4-1	P06312
-1.25167	Annexin A3	P12429
-1.25027	Monocyte differentiation antigen CD14, membrane-bound form	P08571
-1.24381	Tetranectin	P05452
-1.23982	Elongation factor 2	P13639
-1.23776	TGF-beta receptor type-2	P37173
-1.23541	26S proteasome non-ATPase regulatory subunit 9	O00233
-1.23307	Cation-independent mannose-6-phosphate receptor	P11717
-1.22123	Choline transporter-like protein 2	Q8IWA5
-1.22005	Phosphoglucomutase-1	P36871
-1.21493	Glutathione hydrolase 5 light chain	P36269
-1.21089	Immunoglobulin heavy variable 1-69	P01742
-1.20865	Cell adhesion molecule 1	Q9BY67
-1.20393	Annexin A2	P07355
-1.20093	CD9 antigen	P21926
-1.20009	Macrophage migration inhibitory factor	P14174
-1.19823	Chitinase-3-like protein 1	P36222
-1.19744	Transcobalamin-1	P20061
-1.19051	Aldehyde dehydrogenase family 3 member B1	P43353
-1.18819	Proteasome subunit beta type-4	P28070
-1.18776	Nucleotide pyrophosphatase	O14638
-1.18558	Serpin B10	P48595
-1.18515	Properdin	P27918
-1.18027	Sialoadhesin	Q9BZZ2
-1.16591	Histidine-rich glycoprotein	P04196
-1.16427	Isocitrate dehydrogenase [NADP] cytoplasmic	O75874
-1.15681	Glutathione S-transferase P	P09211
-1.15526	Complement C1r subcomponent-like protein	Q9NZP8
-1.13122	Calpain-1 catalytic subunit	P07384
-1.131	Apoptosis-associated speck-like protein containing a CARD	Q9ULZ3
-1.12007	Macrophage mannose receptor 1	P22897
-1.11302	Phosphoglucomutase-2	Q96G03
-1.10572	Interleukin-1 receptor accessory protein	Q9NPH3
-1.10532	Serine incorporator 5	Q86VE9
-1.10478	Junctional adhesion molecule A	Q9Y624
-1.10205	Complement component C7	P10643
-1.10108	Peroxiredoxin-1	Q06830
-1.09869	Low affinity immunoglobulin gamma Fc region receptor II-a	P12318
-1.08958	SPARC	P09486
-1.08793	Proteasome subunit alpha type-6	P60900
-1.08358	Lysosomal alpha-mannosidase E peptide	O00754
-1.08317	Retinoic acid receptor responder protein 2	Q99969
-1.082	Aminopeptidase N	P15144
-1.07875	Non-histone chromosomal protein HMG-17	P05204
-1.07634	Lamin-B1	P20700
-1.07446	Ezrin	P15311
-1.07039	Sulfhydryl oxidase 1	O00391
-1.06999	Vitamin K-dependent protein S	P07225
-1.06292	Cytoplasmic dynein 1 intermediate chain 2	Q13409
-1.06256	Beta-2-glycoprotein 1	P02749
-1.06032	Proteasome subunit beta type-8	P28062
-1.05758	Gelsolin	P06396
-1.05479	Proteasome subunit beta type-6	P28072
-1.05444	Cathepsin H light chain	P09668
-1.04992	Serum albumin	P02768
-1.04916	Hsc70-interacting protein	P50502
-1.04876	Protein FAM49B	Q9NUQ9
-1.04751	Proteasome subunit beta type-7	Q99436
-1.04726	Ras-related protein Rab-5B	P61020
-1.04463	Epithelial cell adhesion molecule	P16422
-1.0426	Chromobox protein homolog 5	P45973
-1.04245	28 kDa heat- and acid-stable phosphoprotein	Q13442
-1.03951	Fructose-bisphosphate aldolase A	P04075
-1.0394	Serum amyloid P-component(1-203)	P02743
-1.0378	Intercellular adhesion molecule 3	P32942
-1.0378	Intercellular adhesion molecule 3	P32942
-1.03622	Extracellular matrix protein 1	Q16610
-1.03513	Proteasome subunit beta type-10	P40306
-1.02664	WD repeat-containing protein 1	O75083
-1.02014	Erythrocyte band 7 integral membrane protein	P27105
-1.01998	Neuronal membrane glycoprotein M6-a	P51674
-1.01956	Protein/nucleic acid deglycase DJ-1	Q99497
-1.01745	Proteasome subunit beta type-1	P20618
-1.01251	CD63 antigen	P08962
-1.01152	Galectin-3	P17931
-1.0114	Heat shock cognate 71 kDa protein	P11142
-1.01089	CD166 antigen	Q13740
-1.00442	Rab GDP dissociation inhibitor beta	P50395
-1.00219	IST1 homolog	P53990
-1.00083	Spectrin alpha chain, non-erythrocytic 1	Q13813
1.0046	Attractin	O75882
1.01226	Ubiquitin-conjugating enzyme E2 variant 1	Q13404
1.01435	Heat shock protein HSP 90-beta	P08238
1.0144	Proteoglycan 4 C-terminal part	Q92954
1.01663	Heat shock protein beta-1	P04792
1.01705	Ficolin-3	O75636
1.0196	Transitional endoplasmic reticulum ATPase	P55072
1.02266	Ganglioside GM2 activator isoform short	P17900
1.02274	Ubiquitin-conjugating enzyme E2 N	P61088
1.02332	Complement C2a fragment	P06681
1.02994	Heat shock protein HSP 90-alpha	P07900
1.04331	Proteasome subunit alpha type-7	O14818
1.04435	Zinc-alpha-2-glycoprotein	P25311
1.04561	Ras-related protein Ral-A	P11233
1.04738	Pigment epithelium-derived factor	P36955
1.04778	Oleoyl-[acyl-carrier-protein] hydrolase	P49327
1.04866	BPI fold-containing family A member 1	Q9NP55
1.05352	Histone H2B type 1-C/E/F/G/I	P62807
1.05366	High mobility group protein B1	P09429
1.05523	Nuclear ubiquitous casein and cyclin-dependent kinase substrate 1	Q9H1E3
1.05678	Ras-related protein Rab-1A	P62820
1.05969	Fructose-bisphosphate aldolase C	P09972
1.06033	Actin-related protein 2/3 complex subunit 4	P59998
1.06251	Translationally-controlled tumor protein	P13693
1.0631	Cystatin-B	P04080
1.06456	Angiotensin 1-4	P01019
1.0654	Ubiquitin-conjugating enzyme E2 K	P61086
1.06566	60S acidic ribosomal protein P2	P05387
1.07057	Cardiotrophin-like cytokine factor 1	Q9UBD9
1.07109	Complement factor H-related protein 2	P36980
1.07171	Ras-related protein Rab-10	P61026
1.07789	Alpha-1-acid glycoprotein 2	P19652
1.07809	Glucose-6-phosphate isomerase	P06744
1.07851	Heat shock protein 105 kDa	Q92598
1.08343	Adenine phosphoribosyltransferase	P07741
1.08366	Tubulin beta-4B chain	P68371
1.08407	Proteasome subunit alpha type-3	P25788
1.08656	Elongation factor 1-alpha 1	P68104
1.08947	Transgelin-2	P37802
1.09002	Cathepsin S	P25774
1.09229	Proteasome subunit alpha type-1	P25786
1.09744	Cofilin-1	P23528
1.11153	Complement C5 alpha' chain	P01031
1.11966	HLA class I histocompatibility antigen, B-73 alpha chain	Q31612
1.1228	Adenylyl cyclase-associated protein 1	Q01518
1.12617	Purine nucleoside phosphorylase	P00491
1.1317	Ribonuclease T2	O00584
1.13223	Alpha-1B-glycoprotein	P04217
1.13928	Antithrombin-III	P01008
1.14722	Myosin-9	P35579
1.14741	Actin-related protein 3	P61158
1.15176	Actin-related protein 2	P61160
1.16087	Endoplasmic reticulum aminopeptidase 1	Q9NZ08
1.16102	Endoplasmin	P14625
1.17037	T-complex protein 1 subunit theta	P50990
1.17141	Immunoglobulin kappa constant	P01834
1.17189	Ras GTPase-activating protein-binding protein 1	Q13283
1.17224	Adiponectin	Q15848
1.17319	Alpha-actinin-4	O43707
1.17676	High mobility group protein B2	P26583
1.18517	Complement C3c alpha' chain fragment 2	P01024
1.18732	Proteasome subunit beta type-2	P49721
1.18752	Complement factor I light chain	P05156
1.18939	Pyruvate kinase PKM	P14618
1.19769	Interleukin-1 receptor antagonist protein	P18510
1.19769	Proteasome subunit beta type-3	P49720
1.20499	Heterogeneous nuclear ribonucleoprotein Q	O60506
1.21345	Coagulation factor XIIa light chain	P00748
1.21349	CD177 antigen	Q8N6Q3
1.21414	Endoplasmic reticulum resident protein 44	Q9BS26
1.21728	Adenosylhomocysteinase	P23526
1.21852	Beta-hexosaminidase subunit beta chain A	P07686
1.22836	Proteasome activator complex subunit 2	Q9UL46
1.23162	Actin-related protein 2/3 complex subunit 2	O15144
1.23203	Complement C1s subcomponent light chain	P09871
1.24211	Ras GTPase-activating-like protein IQGAP1	P46940
1.25776	Proteasome subunit alpha type-4	P25789
1.25786	CD5 antigen-like	O43866
1.26086	Cadherin-5	P33151
1.26646	Low molecular weight growth-promoting factor	P01042
1.26819	Clathrin light chain A	P09496
1.2717	Macrophage colony-stimulating factor 1 receptor	P07333
1.27514	Glycosylasparaginase beta chain	P20933
1.28045	HLA class II histocompatibility antigen, DQ beta 2 chain	P05538
1.29375	Proteasome activator complex subunit 1	Q06323
1.29527	60 kDa heat shock protein, mitochondrial	P10809
1.3014	Beta-glucuronidase	P08236
1.30474	Delta-aminolevulinic acid dehydratase	P13716
1.30912	Alpha-1-antichymotrypsin His-Pro-less	P01011
1.31624	Membrane primary amine oxidase	Q16853
1.31879	Vinculin	P18206
1.32951	Glyceraldehyde-3-phosphate dehydrogenase	P04406
1.33097	Filamin-A	P21333
1.33249	BPI fold-containing family A member 2	Q96DR5
1.33794	Transaldolase	P37837
1.34079	Serine/threonine-protein phosphatase CPPED1	Q9BRF8
1.34395	Vascular cell adhesion protein 1	P19320
1.35611	Hematopoietic system regulatory peptide	P62328
1.35792	Lysosomal Pro-X carboxypeptidase	P42785
1.35977	Fatty acid-binding protein 5	Q01469
1.36422	Phosphoglycerate mutase 1	P18669
1.37273	Thrombospondin-4	P35443
1.37654	Leukocyte elastase inhibitor	P30740
1.37831	HLA class I histocompatibility antigen, A-68 alpha chain	P01891
1.38867	Lactoferroxin-C	P02788
1.39248	Ubiquitin	P0CG48
1.41143	Protein disulfide-isomerase	P07237
1.42434	Arylsulfatase A component C	P15289
1.43204	Heterogeneous nuclear ribonucleoproteins A2/B1	P22626
1.46598	Plasmin light chain B	P00747
1.47911	Cathepsin B heavy chain	P07858
1.49963	Lipopolysaccharide-binding protein	P18428
1.50296	Peptidyl-prolyl cis-trans isomerase B	P23284
1.50614	Complement component C9b	P02748
1.50777	Serpin B9	P50453
1.50777	Serpin B9	P50453
1.52295	Leukotriene A-4 hydrolase	P09960
1.53593	Actin, cytoplasmic 1, N-terminally processed	P60709
1.53759	Ectonucleotide pyrophosphatase/phosphodiesterase family member 2	Q13822
1.5579	Alpha-lactalbumin	P00709
1.55832	Plasma protease C1 inhibitor	P05155
1.58138	Complement factor B Bb fragment	P00751
1.58909	Complement factor H	P08603
1.59287	Moesin	P26038
1.60137	Alpha-synuclein	P37840
1.60896	Vitamin D-binding protein	P02774
1.62446	Catalase	P04040
1.63851	Leucine-rich alpha-2-glycoprotein	P02750
1.64388	Proteasome subunit alpha type-5	P28066
1.65955	HLA class II histocompatibility antigen, DQ alpha 1 chain	P01909
1.67395	Trypstatin	P02760
1.68299	Calcitermin	P80511
1.69278	Short peptide from AAT	P01009
1.69692	Complement component C8 alpha chain	P07357
1.69788	Immunoglobulin lambda variable 1-40	P01703
1.71207	Complement component C8 gamma chain	P07360
1.73401	Ugl-Y3	P02751
1.73976	Clusterin alpha chain	P10909
1.7819	Plastin-2	P13796
1.79537	Peroxiredoxin-2	P32119
1.8015	Peptidyl-prolyl cis-trans isomerase A, N-terminally processed	P62937
1.81143	Antibacterial peptide LL-37	P49913
1.81505	Cathepsin D heavy chain	P07339
1.8233	Protein S100-A9	P06702
1.8433	Histone H3.2	Q71DI3
1.92861	Coactosin-like protein	Q14019
1.93887	Vimentin	P08670
1.94111	Glucoamylase	O43451
1.9637	Complement C1r subcomponent light chain	P00736
2.02255	Carbonic anhydrase 1	P00915
2.04927	Immunoglobulin lambda variable 3-9	A0A075B6K5
2.12399	Calreticulin	P27797
2.24225	Saposin-D	P07602
2.31082	Somatomedin-B	P04004
2.32033	Hemopexin	P02790
2.37157	Protein disulfide-isomerase A3	P30101
2.41533	Fibrinogen beta chain	P02675
2.43413	Complement component C6	P13671
2.45266	Immunoglobulin heavy constant mu	P01871
2.53882	Alpha-2-antiplasmin	P08697
2.6112	Apolipoprotein B-48	P04114
2.63314	Alpha-2-HS-glycoprotein chain B	P02765
2.65236	Fibrinogen gamma chain	P02679
2.6566	Complement C4 gamma chain	P0C0L4
2.65669	Immunoglobulin heavy variable 4-59	P01825
2.65775	Apolipoprotein A-IV	P06727
2.76673	Fibrinogen alpha chain	P02671
3.03629	Complement component C8 beta chain	P07358
3.5139	Haptoglobin-related protein	P00739
3.55959	Advanced glycosylation end product-specific receptor	Q15109
3.6723	35 kDa inter-alpha-trypsin inhibitor heavy chain H4	Q14624
5.91535	Alpha-2-macroglobulin	P01023
7.20875	Truncated apolipoprotein A-II	P02652
7.20875	Truncated apolipoprotein A-II	P02652
7.3324	Truncated apolipoprotein A-I	P02647
15.6074	Spinorphin	P68871

## Sheet: C-Non immune related proteins
FC	Primary Protein Name	UniProt Link
-6.76591	Alpha-amylase 2B	P19961
-3.99264	Vitelline membrane outer layer protein 1 homolog	Q7Z5L0
-3.484	Glutathione S-transferase Mu 1	P09488
-3.33812	Glutathione S-transferase Mu 3	P21266
-3.3337	Serine protease inhibitor Kazal-type 9	Q5DT21
-2.98065	Immortalization up-regulated protein	Q9GZP8
-2.96095	Adseverin	Q9Y6U3
-2.90498	Glutathione S-transferase Mu 5	P46439
-2.68533	Ribonuclease 4	P34096
-2.62342	Calcium-activated chloride channel regulator 1	A8K7I4
-2.56602	Transport and Golgi organization protein 1 homolog	Q5JRA6
-2.43819	Fetuin-B	Q9UGM5
-2.43003	Protein S100-A2	P29034
-2.40088	Cadherin-3	P22223
-2.3029	High mobility group nucleosome-binding domain-containing protein 3	Q15651
-2.29995	NmrA-like family domain-containing protein 1	Q9HBL8
-2.25603	Proto-oncogene tyrosine-protein kinase ROS	P08922
-2.22888	SH3 domain-binding glutamic acid-rich-like protein 2	Q9UJC5
-2.19828	Insulin-like growth factor-binding protein 6	P24592
-2.14584	GDP-mannose 4,6 dehydratase	O60547
-2.08457	Anterior gradient protein 2 homolog	O95994
-2.07307	Protein S100-A6	P06703
-2.04284	Trans-Golgi network integral membrane protein 2	O43493
-2.0126	StAR-related lipid transfer protein 5	Q9NSY2
-2.00048	Aminoacylase-1	Q03154
-1.9582	Phosphomannomutase 2	O15305
-1.94195	Osteopontin	P10451
-1.93129	Tropomyosin alpha-4 chain	P67936
-1.92872	Glutathione S-transferase A1, N-terminally processed	P08263
-1.91115	UPF0764 protein C16orf89	Q6UX73
-1.87628	Calcyphosin	Q13938
-1.85755	Pyridoxine-5'-phosphate oxidase	Q9NVS9
-1.81652	EGF-containing fibulin-like extracellular matrix protein 1	Q12805
-1.77969	Corticosteroid-binding globulin	P08185
-1.74614	Migration and invasion enhancer 1	Q9BRT3
-1.70984	Retinal dehydrogenase 1	P00352
-1.68981	Phospholipase D3	Q8IV08
-1.68675	Epididymal-specific lipocalin-9	Q8WX39
-1.68017	Transketolase	P29401
-1.65436	Lipocalin-1	P31025
-1.64823	Protein CDV3 homolog	Q9UKY7
-1.60362	CapZ-interacting protein	Q6JBY9
-1.60132	Calpastatin	P20810
-1.60057	Ephrin-A1, secreted form	P20827
-1.58616	Phospholipid transfer protein	P55058
-1.57795	Beta-microseminoprotein	P08118
-1.57743	2-iminobutanoate/2-iminopropanoate deaminase	P52758
-1.56419	Serine/threonine-protein phosphatase 2A catalytic subunit alpha isoform	P67775
-1.56373	Receptor-type tyrosine-protein phosphatase gamma	P23470
-1.56043	Acyl-CoA-binding protein	P07108
-1.55557	Lactoperoxidase	P22079
-1.55182	Secretoglobin family 1D member 2	O95969
-1.5377	2'-deoxynucleoside 5'-phosphate N-hydrolase 1	O43598
-1.53761	Protein canopy homolog 2	Q9Y2B0
-1.5357	Ectonucleotide pyrophosphatase/phosphodiesterase family member 5	Q9UJA9
-1.53285	Tubulin polymerization-promoting protein family member 3	Q9BW30
-1.5297	Acylphosphatase-1	P07311
-1.52954	SEC14-like protein 3	Q9UDX4
-1.52907	C-type mannose receptor 2	Q9UBG0
-1.5213	Creatine kinase B-type	P12277
-1.50868	N-sulphoglucosamine sulphohydrolase	P51688
-1.50828	Insulin-like growth factor-binding protein 2	P18065
-1.50453	Glutathione S-transferase A4	O15217
-1.49271	Carcinoembryonic antigen-related cell adhesion molecule 1	P13688
-1.49238	3'(2'),5'-bisphosphate nucleotidase 1	O95861
-1.48317	Destrin	P60981
-1.47856	Carboxymethylenebutenolidase homolog	Q96DG6
-1.47608	14-3-3 protein sigma	P31947
-1.47211	WAP four-disulfide core domain protein 3	Q8IUB2
-1.46767	UDP-glucose 6-dehydrogenase	O60701
-1.46487	Carboxypeptidase M	P14384
-1.46363	Myelin regulatory factor, C-terminal	Q9Y2G1
-1.45862	Prostasin heavy chain	Q16651
-1.45453	Reversion-inducing cysteine-rich protein with Kazal motifs	O95980
-1.45096	Tyrosine-protein kinase receptor UFO	P30530
-1.44579	Lysosome membrane protein 2	Q14108
-1.43772	Nucleobindin-1	Q02818
-1.43718	Heme-binding protein 2	Q9Y5Z4
-1.42729	Non-histone chromosomal protein HMG-14	P05114
-1.42267	Alpha-actinin-1	P12814
-1.4204	Leukemia inhibitory factor receptor	P42702
-1.4204	Thymidine phosphorylase	P19971
-1.41744	Thioredoxin-like protein 1	O43396
-1.41697	Golgi integral membrane protein 4	O00461
-1.41164	Alpha-aminoadipic semialdehyde dehydrogenase	P49419
-1.41042	Eukaryotic translation initiation factor 4B	P23588
-1.40331	Chloride intracellular channel protein 6	Q96NY7
-1.40093	Tyrosine-protein kinase Mer	Q12866
-1.39983	Glutamate-rich protein 3	Q5RHP9
-1.39824	Golgi membrane protein 1	Q8NBJ4
-1.38667	Protein TFG	Q92734
-1.38274	Canstatin	P08572
-1.38019	Trefoil factor 3	Q07654
-1.37842	Secernin-2	Q96FV2
-1.37227	Kunitz-type protease inhibitor 1	O43278
-1.36788	Annexin A7	P20073
-1.36276	Retinoic acid-induced protein 3	Q8NFJ5
-1.36122	Epithelial discoidin domain-containing receptor 1	Q08345
-1.3574	Versican core protein	P13611
-1.35485	Growth arrest-specific protein 6	Q14393
-1.3526	4-trimethylaminobutyraldehyde dehydrogenase, N-terminally processed	P49189
-1.34782	Activated RNA polymerase II transcriptional coactivator p15	P53999
-1.34457	Dickkopf-related protein 3	Q9UBP4
-1.34254	Vascular non-inflammatory molecule 3	Q9NY84
-1.34206	NSFL1 cofactor p47	Q9UNZ2
-1.33759	Copine-3	O75131
-1.33055	Fatty acid-binding protein, heart	P05413
-1.33033	Centrin-2	P41208
-1.3223	Eukaryotic translation initiation factor 4H	Q15056
-1.31796	Alpha-N-acetylglucosaminidase 77 kDa form	P54802
-1.30989	Proliferation-associated protein 2G4	Q9UQ80
-1.30426	Soluble KIT ligand	P21583
-1.30362	Cysteine-rich secretory protein 2	P16562
-1.2996	Charged multivesicular body protein 1a	Q9HD42
-1.29807	Adenylate kinase isoenzyme 1	P00568
-1.29528	Tetratricopeptide repeat protein 25	Q96NG3
-1.29026	Acylphosphatase-2	P14621
-1.28738	Epidermal growth factor receptor	P00533
-1.28337	High mobility group protein HMG-I/HMG-Y	P17096
-1.28158	Probable serine carboxypeptidase CPVL	Q9H3G5
-1.27978	Prostaglandin E synthase 3	Q15185
-1.26904	Nectin-2	Q92692
-1.26763	40S ribosomal protein S28	P62857
-1.26737	Hepatoma-derived growth factor	P51858
-1.25913	Poly(rC)-binding protein 2	Q15366
-1.25789	Neogenin	Q92859
-1.24993	Peptidyl-prolyl cis-trans isomerase NIMA-interacting 4	Q9Y237
-1.24872	Mammaglobin-B	O75556
-1.24697	Syntenin-1	O00560
-1.24625	Metalloproteinase inhibitor 2	P16035
-1.2393	EGF-containing fibulin-like extracellular matrix protein 2	O95967
-1.23924	27 kDa interstitial collagenase	P03956
-1.23922	Glyoxalase domain-containing protein 4	Q9HC38
-1.23536	Histone H1x	Q92522
-1.23301	Ubiquitin-fold modifier-conjugating enzyme 1	Q9Y3C8
-1.22727	Filamin-B	O75369
-1.22702	Cadherin-6	P55285
-1.22691	Lymphocyte antigen 6 complex locus protein G6c	O95867
-1.22577	Cystatin-M	Q15828
-1.22346	Tight junction protein ZO-2	Q9UDY2
-1.22122	Nectin-3	Q9NQS3
-1.2191	Neutral alpha-glucosidase AB	Q14697
-1.21762	Glutathione reductase, mitochondrial	P00390
-1.21428	Serine protease inhibitor Kazal-type 6	Q6UWN8
-1.21326	Protein SET	Q01105
-1.20969	Beta-1,4-glucuronyltransferase 1	O43505
-1.20769	Src substrate cortactin	Q14247
-1.20678	PEST proteolytic signal-containing nuclear protein	Q8WW12
-1.20632	Methanethiol oxidase	Q13228
-1.20469	60S ribosomal protein L22	P35268
-1.20336	Basal cell adhesion molecule	P50895
-1.20327	Putative nascent polypeptide-associated complex subunit alpha-like protein	Q9BZK3
-1.19581	G-protein coupled receptor family C group 5 member C	Q9NQ84
-1.19373	Epidermal growth factor receptor kinase substrate 8-like protein 1	Q8TE68
-1.18813	Pulmonary surfactant-associated protein B	P07988
-1.18586	N-acetylgalactosamine-6-sulfatase	P34059
-1.18329	Sortilin	Q99523
-1.18228	T-complex protein 1 subunit delta	P50991
-1.18224	Heat shock 70 kDa protein 4	P34932
-1.17644	Mth938 domain-containing protein	Q9H7C9
-1.17613	Beta-casein	P05814
-1.17542	Thrombospondin-1	P07996
-1.17276	Putative hydroxypyruvate isomerase	Q5T013
-1.17149	Aspartate aminotransferase, cytoplasmic	P17174
-1.17134	Sulfhydryl oxidase 2	Q6ZRP7
-1.1706	40S ribosomal protein S21	P63220
-1.16394	ADP-ribose pyrophosphatase, mitochondrial	Q9BW91
-1.16349	E-Cad/CTF3	P12830
-1.1633	Heat shock 70 kDa protein 1B	P0DMV9
-1.16252	Fructose-1,6-bisphosphatase 1	P09467
-1.16134	Programmed cell death protein 10	Q9BUL8
-1.15783	Ribonuclease H1	O60930
-1.15706	Beta-dystroglycan	Q14118
-1.15399	Activator of 90 kDa heat shock protein ATPase homolog 1	O95433
-1.15103	Ubiquitin-conjugating enzyme E2 L3	P68036
-1.15085	Cytoplasmic aconitate hydratase	P21399
-1.15012	Clathrin heavy chain 1	Q00610
-1.15007	N-acylglucosamine 2-epimerase	P51606
-1.15003	Activation peptide	P04070
-1.14839	Heterogeneous nuclear ribonucleoprotein K	P61978
-1.14459	Amyloid-like protein 2	Q06481
-1.14368	Claudin-18	P56856
-1.14301	Tripeptidyl-peptidase 1	O14773
-1.14298	Annexin A6	P08133
-1.14044	Programmed cell death 6-interacting protein (PDCD6-interacting protein)	Q8WUM4
-1.14039	Mucin-1 subunit beta	P15941
-1.13583	Thioredoxin domain-containing protein 17	Q9BRA2
-1.13495	Isochorismatase domain-containing protein 1	Q96CN7
-1.13298	LIM domain only protein 7	Q8WWI1
-1.13054	Gamma-glutamyl hydrolase	Q92820
-1.12937	Caveolin-1	Q03135
-1.12748	Golgi apparatus protein 1	Q92896
-1.12687	Alpha-fetoprotein	P02771
-1.1267	UMP-CMP kinase	P30085
-1.12564	Collagen alpha-1(VI) chain	P12109
-1.12279	Aldo-keto reductase family 1 member C3	P42330
-1.11998	Glycodelin	P09466
-1.11944	Ribokinase	Q9H477
-1.11848	Histone H2A type 2-A	Q6FI13
-1.11468	Palmitoyl-protein thioesterase 1	P50897
-1.11439	Follistatin-related protein 1	Q12841
-1.11336	Crk-like protein	P46109
-1.11303	Peptidyl-alpha-hydroxyglycine alpha-amidating lyase	P19021
-1.11287	Sodium/potassium-transporting ATPase subunit alpha-1	P05023
-1.11176	Golgi-associated plant pathogenesis-related protein 1	Q9H4G4
-1.10597	Sodium-dependent phosphate transport protein 2B	O95436
-1.104	Peptidyl-prolyl cis-trans isomerase FKBP4, N-terminally processed	Q02790
-1.10241	Dipeptidyl peptidase 3	Q9NY33
-1.0992	Peptidyl-prolyl cis-trans isomerase FKBP3	Q00688
-1.09903	GDP-L-fucose synthase	Q13630
-1.09805	Glutamine synthetase	P15104
-1.09784	N(G),N(G)-dimethylarginine dimethylaminohydrolase 1	O94760
-1.09732	Enolase-phosphatase E1	Q9UHY7
-1.09593	Thiopurine S-methyltransferase	P51580
-1.09413	Hippocampal cholinergic neurostimulating peptide	P30086
-1.09342	Na(+)/H(+) exchange regulatory cofactor NHE-RF1	O14745
-1.09202	Inactive tyrosine-protein kinase 7	Q13308
-1.09122	Processed angiotensin-converting enzyme 2	Q9BYF1
-1.09061	Low molecular weight phosphotyrosine protein phosphatase	P24666
-1.08958	Alkaline phosphatase, tissue-nonspecific isozyme	P05186
-1.08911	Prolyl endopeptidase	P48147
-1.08835	RuvB-like 1	Q9Y265
-1.08754	Serine/threonine-protein kinase 24 12 kDa subunit	Q9Y6E0
-1.08714	40S ribosomal protein S3	P23396
-1.08673	T-complex protein 1 subunit gamma	P49368
-1.08548	Protein S100-A4	P26447
-1.08355	Aspartyl/asparaginyl beta-hydroxylase	Q12797
-1.0835	Glutathione synthetase	P48637
-1.08297	Voltage-dependent anion-selective channel protein 2	P45880
-1.08222	SPARC-like protein 1	Q14515
-1.07983	Plasma retinol-binding protein(1-176)	P02753
-1.07875	Collagen alpha-2(I) chain	P08123
-1.0772	Protein ABHD14B	Q96IU4
-1.07289	UTP--glucose-1-phosphate uridylyltransferase	Q16851
-1.06906	Charged multivesicular body protein 2a	O43633
-1.06859	Prefoldin subunit 2	Q9UHV9
-1.06398	Aldo-keto reductase family 1 member A1	P14550
-1.06215	Spondin-1	Q9HCB6
-1.06138	Lactoylglutathione lyase	Q04760
-1.0608	Copper transport protein ATOX1	O00244
-1.05964	Insulin-like growth factor-binding protein 7	Q16270
-1.05636	Calmodulin-3	P0DP25
-1.0531	Protein RCC2	Q9P258
-1.0528	Protein HEG homolog 1	Q9ULI3
-1.05209	T-complex protein 1 subunit alpha	P17987
-1.05208	LIM and SH3 domain protein 1	Q14847
-1.04905	Stress-induced-phosphoprotein 1	P31948
-1.04761	SH3 domain-binding glutamic acid-rich-like protein	O75368
-1.04494	Cytosolic non-specific dipeptidase	Q96KP4
-1.04492	40S ribosomal protein S3a	P61247
-1.04439	Glucose-6-phosphate 1-dehydrogenase	P11413
-1.04396	Malate dehydrogenase, cytoplasmic	P40925
-1.0431	PEX	P08253
-1.04278	Heterogeneous nuclear ribonucleoprotein D0	Q14103
-1.04207	Plasma serine protease inhibitor	P05154
-1.03928	Protein Niban	Q9BZQ8
-1.03895	T-complex protein 1 subunit epsilon	P48643
-1.03894	Leucine-rich repeat flightless-interacting protein 1	Q32MZ4
-1.03801	Spliceosome RNA helicase DDX39B	Q13838
-1.03491	Asparagine--tRNA ligase, cytoplasmic	O43776
-1.03448	6-phosphogluconolactonase	O95336
-1.03161	Vasorin	Q6EMK4
-1.03047	Annexin A11	P50995
-1.03007	Quinone oxidoreductase	Q08257
-1.02986	Bifunctional purine biosynthesis protein PURH, N-terminally processed	P31939
-1.02931	6-phosphogluconate dehydrogenase, decarboxylating	P52209
-1.02653	Adhesion G protein-coupled receptor F5	Q8IZF2
-1.02516	C31	P05067
-1.023	Glucosidase 2 subunit beta	P14314
-1.02195	LG3 peptide	P98160
-1.0209	Peptidyl-prolyl cis-trans isomerase-like 1	Q9Y3C6
-1.02078	Periplakin	O60437
-1.02062	Glutathione S-transferase omega-1	P78417
-1.02009	Rho GDP-dissociation inhibitor 1	P52565
-1.01941	Hypoxanthine-guanine phosphoribosyltransferase	P00492
-1.01925	Translin	Q15631
-1.01906	Cystatin-A, N-terminally processed	P01040
-1.0183	Integrin beta-2	P05107
-1.01704	Programmed cell death protein 5	O14737
-1.0158	Tetraspanin-8	P19075
-1.01522	Pyridoxal kinase	O00764
-1.01468	Charged multivesicular body protein 1b	Q7LBR1
-1.01051	Apolipoprotein D	P05090
-1.00912	Ras-related C3 botulinum toxin substrate 2	P15153
-1.00834	Transmembrane glycoprotein NMB	Q14956
-1.00788	S-phase kinase-associated protein 1	P63208
-1.00786	82 kDa matrix metalloproteinase-9	P14780
-1.00615	Putative phospholipase B-like 2 45 kDa form	Q8NHP8
-1.00406	Nuclear migration protein nudC	Q9Y266
-1.00314	Adapter molecule crk	P46108
-1.00216	Nidogen-1	P14543
1.00399	Protein LZIC	Q8WZA0
1.00514	Collagen alpha-2(V) chain	P05997
1.00726	Zymogen granule protein 16 homolog B	Q96DA0
1.00827	Ran-specific GTPase-activating protein	P43487
1.01033	Afamin	P43652
1.01072	L-lactate dehydrogenase A chain	P00338
1.01108	Proliferating cell nuclear antigen	P12004
1.01111	Tubulin-specific chaperone A	O75347
1.01207	T-complex protein 1 subunit eta, N-terminally processed	Q99832
1.01224	Charged multivesicular body protein 4b	Q9H444
1.01357	Tyrosine-protein kinase receptor Tie-1	P35590
1.01444	N-acetylglucosamine-6-sulfatase	P15586
1.01481	Neuroblastoma suppressor of tumorigenicity 1	P41271
1.01487	Aldo-keto reductase family 1 member B1	P15121
1.01727	Polyadenylate-binding protein 1	P11940
1.01769	Annexin A8	P13928
1.01948	14-3-3 protein epsilon	P62258
1.02089	Plectin	Q15149
1.02106	Nucleoside diphosphate kinase B	P22392
1.02489	Nesfatin-1	P80303
1.02521	Cytosolic beta-glucosidase	Q9H227
1.02604	Serine/arginine-rich splicing factor 2	Q01130
1.02627	Leucine zipper transcription factor-like protein 1	Q9NQ48
1.02906	Occludin	Q16625
1.0295	Elongin-C	Q15369
1.03099	Eukaryotic translation initiation factor 2 subunit 1	P05198
1.03168	Agrin C-terminal 22 kDa fragment	O00468
1.03385	Collagen alpha-2(VI) chain	P12110
1.03481	60S ribosomal protein L5	P46777
1.03711	Multiple inositol polyphosphate phosphatase 1	Q9UNW1
1.03835	Hsp90 co-chaperone Cdc37, N-terminally processed	Q16543
1.03859	L-lactate dehydrogenase B chain	P07195
1.04053	Thioredoxin	P10599
1.04178	Sorting nexin-5	Q9Y5X3
1.04235	Calcium and integrin-binding protein 1	Q99828
1.04288	Receptor-type tyrosine-protein phosphatase F	P10586
1.04576	60S ribosomal protein L23a	P62750
1.04617	Elongin-B	Q15370
1.04746	Caspase-6 subunit p11	P55212
1.05091	Heterogeneous nuclear ribonucleoprotein U-like protein 2	Q1KMD3
1.05189	Galectin-1	P09382
1.05276	Fumarylacetoacetase	P16930
1.05376	Sorcin	P30626
1.05414	F-actin-capping protein subunit alpha-1	P52907
1.05475	Sialic acid synthase	Q9NR45
1.05635	Breast carcinoma-amplified sequence 1	O75363
1.06602	Arpin	Q7Z6K5
1.06816	Charged multivesicular body protein 5	Q9NZZ3
1.06995	Puromycin-sensitive aminopeptidase	P55786
1.07088	Myosin light polypeptide 6	P60660
1.07141	Heterogeneous nuclear ribonucleoprotein U	Q00839
1.07525	Endoplasmic reticulum resident protein 29	P30040
1.07555	14-3-3 protein theta	P27348
1.07584	Protein-glutamine gamma-glutamyltransferase K	P22735
1.07714	Alpha-enolase	P06733
1.07834	Thymosin alpha-1	P06454
1.07924	Aquaporin-1	P29972
1.08219	Desmoglein-2	Q14126
1.08317	Semaphorin-4B	Q9NPR2
1.08391	Collagen alpha-1(XII) chain	Q99715
1.08471	Mesothelin, cleaved form	Q13421
1.08813	Ras-related protein Rab-11A	P62491
1.08894	Myristoylated alanine-rich C-kinase substrate	P29966
1.09064	BRO1 domain-containing protein BROX	Q5VW32
1.09476	Malate dehydrogenase, mitochondrial	P40926
1.09565	UV excision repair protein RAD23 homolog B	P54727
1.09765	Adipogenesis regulatory factor	Q15847
1.09871	Calpain-2 catalytic subunit	P17655
1.0988	Semaphorin-6D	Q8NFY4
1.09902	Ubiquitin-like modifier-activating enzyme 1	P22314
1.10167	Serine/threonine-protein phosphatase 2A 65 kDa regulatory subunit A alpha isoform	P30153
1.10179	Spectrin beta chain, non-erythrocytic 1	Q01082
1.10704	Zinc transporter ZIP8	Q9C0K1
1.10709	Sorting nexin-2	O60749
1.10755	Transmembrane channel-like protein 5	Q6UXY8
1.10964	Sodium- and chloride-dependent neutral and basic amino acid transporter B(0+)	Q9UN76
1.10972	60S ribosomal protein L14	P50914
1.11358	Elongation factor 1-gamma	P26641
1.11877	Chloride intracellular channel protein 1	O00299
1.11892	Cysteine and glycine-rich protein 1	P21291
1.12059	Transforming growth factor-beta-induced protein ig-h3	Q15582
1.12097	Nucleolin	P19338
1.12504	Processed macrophage colony-stimulating factor 1	P09603
1.1254	40S ribosomal protein S9	P46781
1.12689	Syntaxin-7	O15400
1.12758	Obg-like ATPase 1	Q9NTK5
1.13049	Aldehyde oxidase	Q06278
1.13309	Coronin-1A	P31146
1.13348	Transforming protein RhoA	P61586
1.13476	14 kDa phosphohistidine phosphatase	Q9NRX4
1.13802	Growth factor receptor-bound protein 2	P62993
1.13815	Extracellular superoxide dismutase [Cu-Zn]	P08294
1.14138	Procollagen-lysine,2-oxoglutarate 5-dioxygenase 1	Q02809
1.14251	T2-TrpRS	P23381
1.14483	Calcyclin-binding protein	Q9HB71
1.14499	Thioredoxin-dependent peroxide reductase, mitochondrial	P30048
1.14542	Ras-related protein Rap-1A	P62834
1.14663	Myosin regulatory light chain 12B	O14950
1.15167	Heme-binding protein 1	Q9NRV9
1.15967	14-3-3 protein gamma, N-terminally processed	P61981
1.16372	Plastin-3	P13797
1.16435	Cytosolic 10-formyltetrahydrofolate dehydrogenase	O75891
1.16449	DNA-(apurinic or apyrimidinic site) lyase, mitochondrial	P27695
1.16547	Nucleophosmin	P06748
1.16585	RNA-binding protein 8A	Q9Y5S9
1.16617	14-3-3 protein zeta/delta	P63104
1.16626	Aldose 1-epimerase	Q96C23
1.16755	Plexin domain-containing protein 2	Q6UX71
1.16791	Eukaryotic translation initiation factor 5A-1	P63241
1.16823	Xaa-Pro dipeptidase	P12955
1.17722	Myosin-14	Q7Z406
1.17762	Radixin	P35241
1.17801	Plasminogen activator inhibitor 1 RNA-binding protein	Q8NC51
1.18108	Serine/arginine-rich splicing factor 1	Q07955
1.18512	Barrier-to-autointegration factor, N-terminally processed	O75531
1.18541	Neuroblast differentiation-associated protein AHNAK	Q09666
1.18589	Serine hydroxymethyltransferase, cytosolic	P34896
1.18619	Rab GDP dissociation inhibitor alpha	P31150
1.18657	Tubulin-folding cofactor B	Q99426
1.18947	Cell division control protein 42 homolog	P60953
1.19152	Myotrophin	P58546
1.19392	Small glutamine-rich tetratricopeptide repeat-containing protein alpha	O43765
1.19766	Lumican	P51884
1.19921	Collagen alpha-3(VI) chain	P12111
1.20299	cAMP-dependent protein kinase type I-alpha regulatory subunit	P10644
1.20409	Collagen alpha-1(III) chain	P02461
1.20569	Flavin reductase (NADPH)	P30043
1.20913	Ectonucleotide pyrophosphatase/phosphodiesterase family member 6	Q6UWR7
1.20941	Tropomyosin alpha-1 chain	P09493
1.21041	70 kDa lysosomal alpha-glucosidase	P10253
1.21107	Macrophage-capping protein	P40121
1.21135	Triosephosphate isomerase	P60174
1.21514	Thimet oligopeptidase	P52888
1.21694	Plasma kallikrein light chain	P03952
1.21737	NADP-dependent malic enzyme (NADP-ME)	P48163
1.2174	Epidermal growth factor receptor kinase substrate 8-like protein 2	Q9H6S3
1.21801	40S ribosomal protein S7	P62081
1.21935	Nuclease-sensitive element-binding protein 1	P67809
1.22038	Talin-1	Q9Y490
1.22128	Histidine--tRNA ligase, cytoplasmic	P12081
1.22722	Microtubule-associated protein RP/EB family member 1	Q15691
1.23383	Endoplasmic reticulum chaperone BiP	P11021
1.23448	Histone H4	P62805
1.23536	Cholinesterase	P06276
1.23747	Dihydropyrimidinase-related protein 2	Q16555
1.23923	Ubiquitin carboxyl-terminal hydrolase isozyme L3	P15374
1.24005	14-3-3 protein eta	Q04917
1.24048	Chloride intracellular channel protein 5	Q9NZA1
1.24146	Periostin	Q15063
1.24584	EF-hand domain-containing protein D2	Q96C19
1.24763	Calpain small subunit 1	P04632
1.25052	Acidic leucine-rich nuclear phosphoprotein 32 family member A	P39687
1.25136	Serine/threonine-protein phosphatase PP1-alpha catalytic subunit	P62136
1.25174	Ras-related protein Rab-7a	P51149
1.25273	Histone H1.5	P16401
1.2573	Alpha-N-acetylgalactosaminidase	P17050
1.25814	Lymphocyte-specific protein 1	P33241
1.2623	Reticulocalbin-3	Q96D15
1.26277	Niban-like protein 1	Q96TA1
1.26377	Beta-hexosaminidase subunit alpha	P06865
1.26796	EH domain-containing protein 2	Q9NZN4
1.2721	Inosine triphosphate pyrophosphatase	Q9BY32
1.27858	ADP-sugar pyrophosphatase	Q9UKK9
1.28126	Eukaryotic translation initiation factor 2 subunit 2	P20042
1.282	Tropomodulin-3	Q9NYL9
1.28304	Heterogeneous nuclear ribonucleoprotein A/B	Q99729
1.28411	Low-density lipoprotein receptor-related protein 1 intracellular domain	Q07954
1.28545	Hypoxia up-regulated protein 1	Q9Y4L1
1.2858	Latent-transforming growth factor beta-binding protein 4	Q8N2S1
1.28585	Neuropilin-2	O60462
1.29071	Heterogeneous nuclear ribonucleoproteins C1/C2	P07910
1.29439	ATP synthase subunit beta, mitochondrial	P06576
1.30198	SH3 domain-binding glutamic acid-rich-like protein 3	Q9H299
1.30294	Stathmin-2	Q93045
1.30508	Elongation factor 1-beta	P24534
1.30785	Lamin-A/C	P02545
1.30913	Chromobox protein homolog 3	Q13185
1.30958	Desmocollin-2	Q02487
1.31153	Caveolae-associated protein 1	Q6NZI2
1.31386	Actin, aortic smooth muscle, intermediate form	P62736
1.31441	Gamma-aminobutyric acid receptor-associated protein	O95166
1.32337	MARCKS-related protein	P49006
1.32509	Phosphoglycerate kinase 1	P00558
1.32579	Xanthine oxidase	P47989
1.32697	Elongation factor 1-delta	P29692
1.32772	Ribosome-binding protein 1	Q9P2E9
1.33339	Integrin beta-1	P05556
1.34521	Receptor of activated protein C kinase 1, N-terminally processed	P63244
1.34659	FRAS1-related extracellular matrix protein 2	Q5SZK8
1.35031	UV excision repair protein RAD23 homolog A	P54725
1.35865	Cytochrome c	P99999
1.36512	GTP-binding nuclear protein Ran	P62826
1.36556	Cytosol aminopeptidase	P28838
1.3746	Estrogen sulfotransferase	P49888
1.37524	Rho GDP-dissociation inhibitor 2	P52566
1.37658	Microtubule-associated protein 4	P27816
1.38267	Hydroxyacylglutathione hydrolase, mitochondrial	Q16775
1.3865	PDZ and LIM domain protein 1	O00151
1.39923	Prostaglandin reductase 1	Q14914
1.40242	Protein S100-A10	P60903
1.4026	Calumenin	O43852
1.41105	14-3-3 protein beta/alpha, N-terminally processed	P31946
1.42189	Cysteine-rich protein 2	P52943
1.42359	Casoxin-D	P47710
1.42406	Thyroxine-binding globulin	P05543
1.42835	Heterogeneous nuclear ribonucleoprotein A3	P51991
1.4718	Protein kinase C and casein kinase substrate in neurons protein 2	Q9UNF0
1.5054	GTPase IMAP family member 4	Q9NUV9
1.5094	Far upstream element-binding protein 2	Q92945
1.51549	Carboxypeptidase N subunit 2	P22792
1.51878	Peptidyl-prolyl cis-trans isomerase FKBP1A	P62942
1.51936	Plexin-B2	O15031
1.52399	Phosphate carrier protein, mitochondrial	Q00325
1.53097	Protein disulfide-isomerase A6	Q15084
1.53441	Guanylate-binding protein 2	P32456
1.53508	SUMO-conjugating enzyme UBC9	P63279
1.536	Collagen alpha-1(V) chain	P20908
1.54322	Inositol monophosphatase 1	P29218
1.54823	U6 snRNA-associated Sm-like protein LSm8	O95777
1.56089	Caveolae-associated protein 2	O95810
1.56412	Heterogeneous nuclear ribonucleoprotein A1, N-terminally processed	P09651
1.57216	Pterin-4-alpha-carbinolamine dehydratase	P61457
1.57457	Liver carboxylesterase 1	P23141
1.60687	Glucosamine-6-phosphate isomerase 1	P46926
1.61228	Follistatin-related protein 3	O95633
1.62738	Protein Z-dependent protease inhibitor	Q9UK55
1.65695	Disrupted in schizophrenia 1 protein	Q9NRI5
1.66833	Heparin cofactor 2	P05546
1.68343	Histone H1.4	P10412
1.68759	Fibulin-1	P23142
1.70071	Serotransferrin	P02787
1.70825	Peptidyl-prolyl cis-trans isomerase D	Q08752
1.71472	Transferrin receptor protein 1, serum form	P02786
1.75792	Apolipoprotein C-III	P02656
1.77201	Profilin-1	P07737
1.77603	Histone H1.3	P16402
1.83027	Protein disulfide-isomerase A4	P13667
1.83279	Cytochrome b5	P00167
1.869	Cartilage oligomeric matrix protein	P49747
1.88102	Carboxypeptidase B2	Q96IY4
1.88181	von Willebrand antigen 2	P04275
1.88371	Cathepsin Z	Q9UBR2
1.91515	Ceruloplasmin	P00450
1.93874	Hyaluronan-binding protein 2 27 kDa light chain alternate form	Q14520
1.98282	Mimecan	P20774
1.98713	Transgelin	Q01995
2.06112	Phospholipase B-like 1 chain C	Q6P4A8
2.18796	Olfactomedin-like protein 3	Q9NRN5
2.1951	Tenascin	P24821
2.21221	Protein S100-A8	P05109
2.33828	Proapolipoprotein C-II	P02655
2.50367	10 kDa heat shock protein, mitochondrial	P61604
2.50774	Inter-alpha-trypsin inhibitor heavy chain H1	P19827
2.54997	Adenosine kinase	P55263
2.62982	Ribose-5-phosphate isomerase	P49247
2.89894	Superoxide dismutase [Mn], mitochondrial	P04179
3.11282	Beta-galactosidase	P16278
3.19754	Delta(3,5)-Delta(2,4)-dienoyl-CoA isomerase, mitochondrial	Q13011
3.33917	Serum paraoxonase/arylesterase 1	P27169
3.37464	Lupus La protein	P05455
3.56871	Alpha-2-macroglobulin-like protein 1	A8K2U0
3.83327	Inter-alpha-trypsin inhibitor heavy chain H2	P19823
3.93978	Carbonic anhydrase 2	P00918
4.50426	Inter-alpha-trypsin inhibitor heavy chain H3	Q06033
14.8738	Hemoglobin subunit alpha	P69905
